# Supplementary material for: Adult murine cardiomyocytes exhibit regenerative activity with cell cycle reentry through STAT3 in the healing process of myocarditis
Source: Sci Rep. 2017 May 3;7:1407. doi: 10.1038/s41598-017-01426-8 (PMC5431117; doi:10.1038/s41598-017-01426-8)
Supplement: Supplementary file 2 — Dataset 1 [file 41598_2017_1426_MOESM2_ESM.xls]

## Sheet: Supplementary Data Set
	Sample name		Negative control average expression value
Test	cKO		19.22
Control	fl/fl		17.86
Expression value {test}	Expression value {control}	Ratio	Log2Ratio	Gene Accession	Gene Symbol	Gene Description	mRNA Accession	mRNA Source	mRna - Description	mRNA - xhyb	EntrezGene ID	UniGene ID	SwissProt accession	Chromosome	GO Biological Process ID	GO Biological Process Term	GO Cellular Component ID	GO Cellular Component Term	GO Molecular Function ID	GO Molecular Function Term
29.0111	144.054	0.20139	-2.31193	NM_025429	Serpinb1a	serine (or cysteine) peptidase inhibitor, clade B, member 1a	NM_025429	RefSeq	Mus musculus serine (or cysteine) peptidase inhibitor, clade B, member 1a (Serpinb1a), mRNA.	FALSE	66222	Mm.20144	Q9D154	chr13	GO:0010466 // GO:0010951 // GO:0030162 // GO:0042176 // GO:0010951 // GO:0030162 // GO:0010951	negative regulation of peptidase activity // negative regulation of endopeptidase activity // regulation of proteolysis // regulation of protein catabolic process // negative regulation of endopeptidase activity // regulation of proteolysis // negative regulation of endopeptidase activity	GO:0005615 // GO:0005737 // GO:0070062 // GO:0005615 // GO:0005615	extracellular space // cytoplasm // extracellular vesicular exosome // extracellular space // extracellular space	GO:0004867 // GO:0030414 // GO:0004867 // GO:0004867	serine-type endopeptidase inhibitor activity // peptidase inhibitor activity // serine-type endopeptidase inhibitor activity // serine-type endopeptidase inhibitor activity
5.94751	28.127	0.211452	-2.2416	ENSMUST00000104377	Gm23201	predicted gene, 23201	ENSMUST00000104377	ENSEMBL	ncrna:known chromosome:GRCm38:2:167064998:167065086:1 gene:ENSMUSG00000077565 gene_biotype:snoRNA transcript_biotype:snoRNA	TRUE	---	---	Q3V494	chr2	---	---	---	---	---	---
9.65167	43.23	0.223263	-2.16318	NR_035472	Mir1949	microRNA 1949	NR_035472	RefSeq	Mus musculus microRNA 1949 (Mir1949), microRNA.	TRUE	100316700	---	---	chr18	---	---	---	---	---	---
21.4816	96.1639	0.223385	-2.1624	NR_028567	Snord1b	small nucleolar RNA, C/D box 1B	NR_028567	RefSeq	Mus musculus small nucleolar RNA, C/D box 1B (Snord1b), small nucleolar RNA.	FALSE	100216531	---	E9PZV8	chr11	---	---	---	---	---	---
13.7773	59.5799	0.231241	-2.11253	NM_001199940	Serpina3i	serine (or cysteine) peptidase inhibitor, clade A, member 3I	NM_001199940	RefSeq	Mus musculus serine (or cysteine) peptidase inhibitor, clade A, member 3I (Serpina3i), mRNA.	FALSE	628900	Mm.436602	D3Z450	chr12	GO:0034097 // GO:0043434	response to cytokine // response to peptide hormone	GO:0005575 // GO:0005615	cellular_component // extracellular space	GO:0003674	molecular_function
77.9761	307.479	0.253598	-1.97938	ENSMUST00000103979	Gm24119	predicted gene, 24119	ENSMUST00000103979	ENSEMBL	ncrna:known chromosome:GRCm38:10:91118291:91118536:-1 gene:ENSMUSG00000077167 gene_biotype:snoRNA transcript_biotype:snoRNA	FALSE	---	---	---	chr10	---	---	---	---	---	---
25.2329	87.3191	0.288974	-1.79099	NM_009464	Ucp3	uncoupling protein 3 (mitochondrial, proton carrier)	NM_009464	RefSeq	Mus musculus uncoupling protein 3 (mitochondrial, proton carrier) (Ucp3), mRNA.	TRUE	22229	Mm.6254	P56501	chr7	GO:0000303 // GO:0000303 // GO:0001666 // GO:0006631 // GO:0006810 // GO:0006839 // GO:0015992 // GO:0055085 // GO:0000303 // GO:0001666 // GO:0007568 // GO:0007584 // GO:0009409 // GO:0014823 // GO:0032868 // GO:0032870 // GO:0048545 // GO:0051384	response to superoxide // response to superoxide // response to hypoxia // fatty acid metabolic process // transport // mitochondrial transport // proton transport // transmembrane transport // response to superoxide // response to hypoxia // aging // response to nutrient // response to cold // response to activity // response to insulin // cellular response to hormone stimulus // response to ste…	GO:0005739 // GO:0005739 // GO:0005739 // GO:0005743 // GO:0016020 // GO:0016021 // GO:0031966 // GO:0005739	mitochondrion // mitochondrion // mitochondrion // mitochondrial inner membrane // membrane // integral component of membrane // mitochondrial membrane // mitochondrion	GO:0017077	oxidative phosphorylation uncoupler activity
12.3648	42.0322	0.294174	-1.76526	ENSMUST00000082785	Gm25930	predicted gene, 25930	ENSMUST00000082785	ENSEMBL	ncrna:known chromosome:GRCm38:11:53390402:53390508:1 gene:ENSMUSG00000064719 gene_biotype:snRNA transcript_biotype:snRNA	FALSE	---	---	---	chr11	---	---	---	---	---	---
4.70537	15.4938	0.303694	-1.71931	NR_028091	Snord72	small nucleolar RNA, C/D box 72	NR_028091	RefSeq	Mus musculus small nucleolar RNA, C/D box 72 (Snord72), small nucleolar RNA.	FALSE	100302529	---	---	chr15	---	---	---	---	---	---
13.4298	44.1757	0.30401	-1.71781	NR_028569	Snord1c	small nucleolar RNA, C/D box 1C	NR_028569	RefSeq	Mus musculus small nucleolar RNA, C/D box 1C (Snord1c), small nucleolar RNA.	FALSE	100216536	---	E9PV55	chr11	---	---	---	---	---	---
377.128	1236.7	0.304946	-1.71337	NM_009252	Serpina3n	serine (or cysteine) peptidase inhibitor, clade A, member 3N	NM_009252	RefSeq	Mus musculus serine (or cysteine) peptidase inhibitor, clade A, member 3N (Serpina3n), mRNA.	FALSE	20716	Mm.482074	Q91WP6	chr12	GO:0006953 // GO:0010466 // GO:0010951 // GO:0030162 // GO:0034097 // GO:0043434 // GO:0010951 // GO:0030162 // GO:0006954 // GO:0032496 // GO:0034516 // GO:0071320 // GO:0071346 // GO:0071347 // GO:0071354 // GO:0071385	acute-phase response // negative regulation of peptidase activity // negative regulation of endopeptidase activity // regulation of proteolysis // response to cytokine // response to peptide hormone // negative regulation of endopeptidase activity // regulation of proteolysis // inflammatory response // response to lipopolysaccharide // response to vitamin B6 // cellular response to cAMP // cellu…	GO:0005576 // GO:0005615 // GO:0070062 // GO:0072562 // GO:0005576 // GO:0005615	extracellular region // extracellular space // extracellular vesicular exosome // blood microparticle // extracellular region // extracellular space	GO:0004867 // GO:0030414 // GO:0004867 // GO:0004867	serine-type endopeptidase inhibitor activity // peptidase inhibitor activity // serine-type endopeptidase inhibitor activity // serine-type endopeptidase inhibitor activity
13.4516	44.1043	0.304995	-1.71314	NR_028569	Snord1c	small nucleolar RNA, C/D box 1C	NR_028569	RefSeq	Mus musculus small nucleolar RNA, C/D box 1C (Snord1c), small nucleolar RNA.	FALSE	100216536	---	E9PV55	chr11	---	---	---	---	---	---
40.9652	133.03	0.30794	-1.69928	NM_009744	Bcl6	B cell leukemia/lymphoma 6	NM_009744	RefSeq	Mus musculus B cell leukemia/lymphoma 6 (Bcl6), mRNA.	FALSE	12053	Mm.347398	P41183	chr16	GO:0000060 // GO:0000122 // GO:0000122 // GO:0000122 // GO:0000122 // GO:0000902 // GO:0000902 // GO:0001953 // GO:0002376 // GO:0002467 // GO:0002829 // GO:0006351 // GO:0006355 // GO:0006954 // GO:0006974 // GO:0007266 // GO:0007283 // GO:0008104 // GO:0008285 // GO:0030036 // GO:0030183 // GO:0030308 // GO:0030890 // GO:0032319 // GO:0032764 // GO:0035024 // GO:0042092 // GO:0042127 // GO:0043…	protein import into nucleus, translocation // negative regulation of transcription from RNA polymerase II promoter // negative regulation of transcription from RNA polymerase II promoter // negative regulation of transcription from RNA polymerase II promoter // negative regulation of transcription from RNA polymerase II promoter // cell morphogenesis // cell morphogenesis // negative regulation o…	GO:0005622 // GO:0005634 // GO:0005634 // GO:0005657 // GO:0005634 // GO:0005657	intracellular // nucleus // nucleus // replication fork // nucleus // replication fork	GO:0003676 // GO:0003677 // GO:0003682 // GO:0003682 // GO:0003700 // GO:0005515 // GO:0031490 // GO:0043565 // GO:0043565 // GO:0046872 // GO:0000977 // GO:0001227 // GO:0003677 // GO:0003682 // GO:0003700	nucleic acid binding // DNA binding // chromatin binding // chromatin binding // sequence-specific DNA binding transcription factor activity // protein binding // chromatin DNA binding // sequence-specific DNA binding // sequence-specific DNA binding // metal ion binding // RNA polymerase II regulatory region sequence-specific DNA binding // RNA polymerase II transcription regulatory region seque…
39.3147	124.241	0.316438	-1.66	NR_028540	Snord12	small nucleolar RNA, C/D box 12	NR_028540	RefSeq	Mus musculus small nucleolar RNA, C/D box 12 (Snord12), small nucleolar RNA.	TRUE	100217443	---	Q3V494	chr2	---	---	---	---	---	---
22.859	71.7306	0.318678	-1.64983	NR_002900	Snora69	small nucleolar RNA, H/ACA box 69	NR_002900	RefSeq	Mus musculus small nucleolar RNA, H/ACA box 69 (Snora69), small nucleolar RNA.	TRUE	104369	Mm.453531	---	chrX	---	---	GO:0005732	small nucleolar ribonucleoprotein complex	---	---
29.7834	92.6823	0.32135	-1.63778	NM_011485	Star	steroidogenic acute regulatory protein	NM_011485	RefSeq	Mus musculus steroidogenic acute regulatory protein (Star), mRNA.	TRUE	20845	Mm.293314	P51557	chr8	GO:0006694 // GO:0006699 // GO:0006703 // GO:0006810 // GO:0006869 // GO:0008211 // GO:0010628 // GO:0035457 // GO:0043524 // GO:0044255 // GO:0048168 // GO:0050769 // GO:0050810 // GO:0006082 // GO:0006699 // GO:0006701 // GO:0006703 // GO:0007420 // GO:0007584 // GO:0007623 // GO:0008203 // GO:0008584 // GO:0009635 // GO:0009636 // GO:0010033 // GO:0010212 // GO:0010288 // GO:0010628 // GO:0014…	steroid biosynthetic process // bile acid biosynthetic process // estrogen biosynthetic process // transport // lipid transport // glucocorticoid metabolic process // positive regulation of gene expression // cellular response to interferon-alpha // negative regulation of neuron apoptotic process // cellular lipid metabolic process // regulation of neuronal synaptic plasticity // positive regulat…	GO:0005739 // GO:0005758 // GO:0005829 // GO:0030061 // GO:0043005 // GO:0043025 // GO:0005739 // GO:0005758 // GO:0005829 // GO:0030061 // GO:0043005 // GO:0043025	mitochondrion // mitochondrial intermembrane space // cytosol // mitochondrial crista // neuron projection // neuronal cell body // mitochondrion // mitochondrial intermembrane space // cytosol // mitochondrial crista // neuron projection // neuronal cell body	GO:0008289 // GO:0015485 // GO:0017127 // GO:0015485	lipid binding // cholesterol binding // cholesterol transporter activity // cholesterol binding
35.3519	104.197	0.33928	-1.55945	XM_006497039	Uck2	uridine-cytidine kinase 2	XM_006497039	RefSeq	PREDICTED: Mus musculus uridine-cytidine kinase 2 (Uck2), transcript variant X1, mRNA.	FALSE	80914	Mm.280895 // Mm.440156	Q99PM9	chr1	GO:0008152 // GO:0009165 // GO:0016310 // GO:0007631 // GO:0016310 // GO:0044206 // GO:0044211 // GO:0048678 // GO:0071453	metabolic process // nucleotide biosynthetic process // phosphorylation // feeding behavior // phosphorylation // UMP salvage // CTP salvage // response to axon injury // cellular response to oxygen levels	GO:0005829 // GO:0043231 // GO:0005829 // GO:0043231	cytosol // intracellular membrane-bounded organelle // cytosol // intracellular membrane-bounded organelle	GO:0000166 // GO:0004849 // GO:0005515 // GO:0005524 // GO:0016301 // GO:0016740 // GO:0019206 // GO:0019206	nucleotide binding // uridine kinase activity // protein binding // ATP binding // kinase activity // transferase activity // nucleoside kinase activity // nucleoside kinase activity
130.903	379.705	0.34475	-1.53638	ENSMUST00000157627	Snord13	small nucleolar RNA, C/D box 13	ENSMUST00000157627	ENSEMBL	ncrna:known chromosome:GRCm38:8:31149864:31149967:-1 gene:ENSMUSG00000088252 gene_biotype:snoRNA transcript_biotype:snoRNA	TRUE	---	---	---	chr8	---	---	---	---	---	---
31.5716	89.8608	0.351339	-1.50907	NM_146189	Mybpc2	myosin binding protein C, fast-type	NM_146189	RefSeq	Mus musculus myosin binding protein C, fast-type (Mybpc2), mRNA.	TRUE	233199	Mm.358888	Q5XKE0	chr7	GO:0006936 // GO:0007155	muscle contraction // cell adhesion	GO:0005856 // GO:0032982	cytoskeleton // myosin filament	GO:0003779 // GO:0005200	actin binding // structural constituent of cytoskeleton
29.633	84.1325	0.352219	-1.50546	NR_028552	Snord58b	small nucleolar RNA, C/D box 58B	NR_028552	RefSeq	Mus musculus small nucleolar RNA, C/D box 58B (Snord58b), small nucleolar RNA.	TRUE	100217457	---	---	chr18	---	---	---	---	---	---
41.2842	114.437	0.360759	-1.47089	NR_024202	Rny3	RNA, Y3 small cytoplasmic (associated with Ro protein)	NR_024202	RefSeq	Mus musculus RNA, Y3 small cytoplasmic (associated with Ro protein) (Rny3), Y RNA.	TRUE	19874	---	---	chr6	GO:0006270 // GO:0033260	DNA replication initiation // nuclear cell cycle DNA replication	GO:0005634	nucleus	---	---
8.5129	23.1867	0.367145	-1.44558	NM_144544	2210407C18Rik	RIKEN cDNA 2210407C18 gene	NM_144544	RefSeq	Mus musculus RIKEN cDNA 2210407C18 gene (2210407C18Rik), mRNA.	FALSE	78354	Mm.58038	Q6YI28	chr11	GO:0008150	biological_process	GO:0005575	cellular_component	GO:0003674	molecular_function
23.2939	63.2176	0.368472	-1.44037	NM_011176	St14	suppression of tumorigenicity 14 (colon carcinoma)	NM_011176	RefSeq	Mus musculus suppression of tumorigenicity 14 (colon carcinoma) (St14), mRNA.	TRUE	19143	Mm.243926	P56677	chr9	GO:0006508 // GO:0006508 // GO:0016477 // GO:0006508 // GO:0030216	proteolysis // proteolysis // cell migration // proteolysis // keratinocyte differentiation	GO:0005576 // GO:0005615 // GO:0005887 // GO:0016020 // GO:0016021 // GO:0016323 // GO:0019897 // GO:0019897 // GO:0005615 // GO:0016323 // GO:0019897	extracellular region // extracellular space // integral component of plasma membrane // membrane // integral component of membrane // basolateral plasma membrane // extrinsic component of plasma membrane // extrinsic component of plasma membrane // extracellular space // basolateral plasma membrane // extrinsic component of plasma membrane	GO:0003824 // GO:0004252 // GO:0008233 // GO:0008236 // GO:0008236 // GO:0016787 // GO:0008236	catalytic activity // serine-type endopeptidase activity // peptidase activity // serine-type peptidase activity // serine-type peptidase activity // hydrolase activity // serine-type peptidase activity
177.217	472.38	0.375159	-1.41443	NR_028547	Snord110	small nucleolar RNA, C/D box 110	NR_028547	RefSeq	Mus musculus small nucleolar RNA, C/D box 110 (Snord110), small nucleolar RNA.	TRUE	100217452	---	---	chr2	---	---	---	---	---	---
120.473	320.593	0.375782	-1.41203	NR_028079	Snora3	small nucleolar RNA, H/ACA box 3	NR_028079	RefSeq	Mus musculus small nucleolar RNA, H/ACA box 3 (Snora3), small nucleolar RNA.	TRUE	100302499	Mm.482651	P14115	chr7	GO:0006412	translation	GO:0005622 // GO:0005840 // GO:0030529	intracellular // ribosome // ribonucleoprotein complex	GO:0003735	structural constituent of ribosome
3.92261	10.437	0.375837	-1.41182	ENSMUST00000116890	Gm22711	predicted gene, 22711	ENSMUST00000116890	ENSEMBL	ncrna:known chromosome:GRCm38:11:106501245:106501377:1 gene:ENSMUSG00000080540 gene_biotype:snoRNA transcript_biotype:snoRNA	FALSE	---	---	---	chr11	---	---	---	---	---	---
456.026	1200.04	0.380009	-1.39589	NM_019662	Rrad	Ras-related associated with diabetes	NM_019662	RefSeq	Mus musculus Ras-related associated with diabetes (Rrad), mRNA.	TRUE	56437	Mm.29467	O88667	chr8	GO:0006184 // GO:0007165 // GO:0007264 // GO:0030308	GTP catabolic process // signal transduction // small GTPase mediated signal transduction // negative regulation of cell growth	GO:0005886 // GO:0016020 // GO:0005886	plasma membrane // membrane // plasma membrane	GO:0000166 // GO:0005515 // GO:0005516 // GO:0005525	nucleotide binding // protein binding // calmodulin binding // GTP binding
126.929	329.148	0.38563	-1.37471	NR_028560	Scarna17	small Cajal body-specific RNA 17	NR_028560	RefSeq	Mus musculus small Cajal body-specific RNA 17 (Scarna17), guide RNA.	TRUE	100217466	---	---	chr18	---	---	---	---	---	---
94.7114	243.927	0.388277	-1.36484	NR_028481	Snora31	small nucleolar RNA, H/ACA box 31	NR_028481	RefSeq	Mus musculus small nucleolar RNA, H/ACA box 31 (Snora31), small nucleolar RNA.	FALSE	100303751	Mm.484707	---	chr14	---	---	---	---	---	---
9.63977	24.8233	0.388335	-1.36463	NM_010408	Hcn1	hyperpolarization-activated, cyclic nucleotide-gated K+ 1	NM_010408	RefSeq	Mus musculus hyperpolarization-activated, cyclic nucleotide-gated K+ 1 (Hcn1), mRNA.	FALSE	15165	Mm.343429	O88704	chr13	GO:0006810 // GO:0006811 // GO:0006813 // GO:0006814 // GO:0034765 // GO:0035725 // GO:0042391 // GO:0045176 // GO:0046549 // GO:0055085 // GO:0071320 // GO:0071320 // GO:0071805 // GO:0071805 // GO:0034765 // GO:0035725 // GO:0042391 // GO:0071805 // GO:0071805	transport // ion transport // potassium ion transport // sodium ion transport // regulation of ion transmembrane transport // sodium ion transmembrane transport // regulation of membrane potential // apical protein localization // retinal cone cell development // transmembrane transport // cellular response to cAMP // cellular response to cAMP // potassium ion transmembrane transport // potassium…	GO:0005886 // GO:0005887 // GO:0005887 // GO:0016020 // GO:0016021 // GO:0030424 // GO:0030425 // GO:0005886 // GO:0005887	plasma membrane // integral component of plasma membrane // integral component of plasma membrane // membrane // integral component of membrane // axon // dendrite // plasma membrane // integral component of plasma membrane	GO:0000166 // GO:0005216 // GO:0005222 // GO:0005244 // GO:0005248 // GO:0005249 // GO:0005249 // GO:0005267 // GO:0005272 // GO:0005515 // GO:0030552 // GO:0042802 // GO:0005249 // GO:0005249 // GO:0030552	nucleotide binding // ion channel activity // intracellular cAMP activated cation channel activity // voltage-gated ion channel activity // voltage-gated sodium channel activity // voltage-gated potassium channel activity // voltage-gated potassium channel activity // potassium channel activity // sodium channel activity // protein binding // cAMP binding // identical protein binding // voltage-g…
13.8868	35.7565	0.388371	-1.36449	ENSMUST00000157431	Gm24262	predicted gene, 24262	ENSMUST00000157431	ENSEMBL	ncrna:known chromosome:GRCm38:9:35144636:35144779:1 gene:ENSMUSG00000088056 gene_biotype:snoRNA transcript_biotype:snoRNA	TRUE	---	---	---	chr9	---	---	---	---	---	---
33.2645	84.9766	0.391455	-1.35308	NM_001159564	Itgb6	integrin beta 6	NM_001159564	RefSeq	Mus musculus integrin beta 6 (Itgb6), transcript variant 1, mRNA.	TRUE	16420	Mm.98193	Q9Z0T9	chr2	GO:0006954 // GO:0007155 // GO:0007160 // GO:0007229 // GO:0007275	inflammatory response // cell adhesion // cell-matrix adhesion // integrin-mediated signaling pathway // multicellular organismal development	GO:0008305 // GO:0009897 // GO:0016020 // GO:0016021 // GO:0043235 // GO:0043235	integrin complex // external side of plasma membrane // membrane // integral component of membrane // receptor complex // receptor complex	GO:0004872 // GO:0005178	receptor activity // integrin binding
41.0151	104.401	0.392861	-1.34791	NR_034048	Snora81	small nucleolar RNA, H/ACA box 81	NR_034048	RefSeq	Mus musculus small nucleolar RNA, H/ACA box 81 (Snora81), small nucleolar RNA.	FALSE	100217420	Mm.260084	P10630	chr16	GO:0006200 // GO:0006412 // GO:0006413 // GO:0008152	ATP catabolic process // translation // translational initiation // metabolic process	---	---	GO:0000166 // GO:0003676 // GO:0003723 // GO:0003743 // GO:0004386 // GO:0005524 // GO:0008026 // GO:0016787	nucleotide binding // nucleic acid binding // RNA binding // translation initiation factor activity // helicase activity // ATP binding // ATP-dependent helicase activity // hydrolase activity
19.3788	49.0663	0.39495	-1.34026	NM_025540	Sln	sarcolipin	NM_025540	RefSeq	Mus musculus sarcolipin (Sln), mRNA.	TRUE	66402	Mm.29132	Q9CQD6	chr9	GO:0070296 // GO:1901077 // GO:1901894 // GO:0051924	sarcoplasmic reticulum calcium ion transport // regulation of relaxation of muscle // regulation of calcium-transporting ATPase activity // regulation of calcium ion transport	GO:0005622 // GO:0005623 // GO:0005783 // GO:0016020 // GO:0016021 // GO:0016529 // GO:0005789 // GO:0016529 // GO:0033017	intracellular // cell // endoplasmic reticulum // membrane // integral component of membrane // sarcoplasmic reticulum // endoplasmic reticulum membrane // sarcoplasmic reticulum // sarcoplasmic reticulum membrane	GO:0030234	enzyme regulator activity
113.172	286.341	0.395236	-1.33921	ENSMUST00000082398	mt-Ta	mitochondrially encoded tRNA alanine	ENSMUST00000082398	ENSEMBL	mt_genbank_import:known chromosome:GRCm38:MT:5018:5086:-1 gene:ENSMUSG00000064347 gene_biotype:Mt_tRNA transcript_biotype:Mt_tRNA	TRUE	---	---	---	chrM	---	---	---	---	---	---
238.869	604.331	0.395262	-1.33912	NM_011486	Stat3	signal transducer and activator of transcription 3	NM_011486	RefSeq	Mus musculus signal transducer and activator of transcription 3 (Stat3), transcript variant 3, mRNA.	FALSE	20848	Mm.249934	P42227	chr11	GO:0001659 // GO:0001754 // GO:0006351 // GO:0006355 // GO:0006355 // GO:0006366 // GO:0006366 // GO:0006606 // GO:0006953 // GO:0007165 // GO:0007259 // GO:0008283 // GO:0008285 // GO:0016310 // GO:0019221 // GO:0019827 // GO:0019953 // GO:0030522 // GO:0032355 // GO:0032870 // GO:0034097 // GO:0040014 // GO:0042593 // GO:0042755 // GO:0045747 // GO:0045820 // GO:0045893 // GO:0045944 // GO:0045…	temperature homeostasis // eye photoreceptor cell differentiation // transcription, DNA-templated // regulation of transcription, DNA-templated // regulation of transcription, DNA-templated // transcription from RNA polymerase II promoter // transcription from RNA polymerase II promoter // protein import into nucleus // acute-phase response // signal transduction // JAK-STAT cascade // cell proli…	GO:0005622 // GO:0005634 // GO:0005634 // GO:0005737 // GO:0005737 // GO:0005743 // GO:0005886 // GO:0005634 // GO:0005654 // GO:0005737 // GO:0005829	intracellular // nucleus // nucleus // cytoplasm // cytoplasm // mitochondrial inner membrane // plasma membrane // nucleus // nucleoplasm // cytoplasm // cytosol	GO:0000981 // GO:0001103 // GO:0003677 // GO:0003677 // GO:0003700 // GO:0004871 // GO:0004879 // GO:0005509 // GO:0005515 // GO:0008134 // GO:0019901 // GO:0019903 // GO:0031730 // GO:0035259 // GO:0043565 // GO:0043565 // GO:0044212 // GO:0046983 // GO:0001103 // GO:0003677 // GO:0004879 // GO:0008134 // GO:0008134 // GO:0019903 // GO:0031730 // GO:0035259 // GO:0043565 // GO:0044212	sequence-specific DNA binding RNA polymerase II transcription factor activity // RNA polymerase II repressing transcription factor binding // DNA binding // DNA binding // sequence-specific DNA binding transcription factor activity // signal transducer activity // ligand-activated sequence-specific DNA binding RNA polymerase II transcription factor activity // calcium ion binding // protein bindi…
4.22551	10.5801	0.399382	-1.32416	NM_032541	Hamp	hepcidin antimicrobial peptide	NM_032541	RefSeq	Mus musculus hepcidin antimicrobial peptide (Hamp), mRNA.	TRUE	84506	Mm.439939	Q9EQ21	chr7	GO:0006879 // GO:0042742 // GO:0050832 // GO:0006879 // GO:0042742	cellular iron ion homeostasis // defense response to bacterium // defense response to fungus // cellular iron ion homeostasis // defense response to bacterium	GO:0005576 // GO:0005576	extracellular region // extracellular region	GO:0005179	hormone activity
5.12735	12.7751	0.401355	-1.31705	ENSMUST00000082858	Gm24355	predicted gene, 24355	ENSMUST00000082858	ENSEMBL	ncrna:known chromosome:GRCm38:6:52639234:52639355:-1 gene:ENSMUSG00000064792 gene_biotype:snoRNA transcript_biotype:snoRNA	TRUE	---	---	Q99L13	chr6	---	---	---	---	---	---
23.1418	57.291	0.403934	-1.30781	ENSMUST00000082608	Gm22980	predicted gene, 22980	ENSMUST00000082608	ENSEMBL	ncrna:known chromosome:GRCm38:4:117154093:117154162:-1 gene:ENSMUSG00000064542 gene_biotype:snoRNA transcript_biotype:snoRNA	TRUE	---	---	---	chr4	---	---	---	---	---	---
53.4302	132.023	0.404703	-1.30506	ENSMUST00000158917	Gm25835	predicted gene, 25835	ENSMUST00000158917	ENSEMBL	ncrna:known chromosome:GRCm38:11:69668852:69668995:-1 gene:ENSMUSG00000089542 gene_biotype:snoRNA transcript_biotype:snoRNA	FALSE	---	---	---	chr11	---	---	---	---	---	---
375.54	922.54	0.407071	-1.29665	NM_001081549	Rcan1	regulator of calcineurin 1	NM_001081549	RefSeq	Mus musculus regulator of calcineurin 1 (Rcan1), transcript variant 1, mRNA.	FALSE	54720	Mm.265744	Q9JHG6	chr16	GO:0002931 // GO:0006950 // GO:0006950 // GO:0006979 // GO:0007614 // GO:0019722 // GO:0031987 // GO:0033173 // GO:0033173 // GO:0043666 // GO:0048741 // GO:0007519 // GO:0009612 // GO:0043627 // GO:0051151	response to ischemia // response to stress // response to stress // response to oxidative stress // short-term memory // calcium-mediated signaling // locomotion involved in locomotory behavior // calcineurin-NFAT signaling cascade // calcineurin-NFAT signaling cascade // regulation of phosphoprotein phosphatase activity // skeletal muscle fiber development // skeletal muscle tissue development /…	GO:0005622 // GO:0005634 // GO:0005737	intracellular // nucleus // cytoplasm	GO:0005515 // GO:0042802	protein binding // identical protein binding
5.41213	13.2072	0.409786	-1.28706	XM_006544601	Gm14925	predicted gene 14925	XM_006544601	RefSeq	PREDICTED: Mus musculus predicted gene 14925 (Gm14925), mRNA.	TRUE	100503808	---	---	chrX	---	---	---	---	---	---
211.008	514.325	0.410261	-1.28538	NR_028526	Snord49b	small nucleolar RNA, C/D box 49B	NR_028526	RefSeq	Mus musculus small nucleolar RNA, C/D box 49B (Snord49b), small nucleolar RNA.	FALSE	100217426	---	---	chr11	---	---	---	---	---	---
24.7733	60.242	0.41123	-1.28198	NM_008287	Hrsp12	heat-responsive protein 12	NM_008287	RefSeq	Mus musculus heat-responsive protein 12 (Hrsp12), mRNA.	FALSE	15473	Mm.491154	P52760	chr15	GO:0008152 // GO:0090305	metabolic process // nucleic acid phosphodiester bond hydrolysis	GO:0005739 // GO:0070062 // GO:0005634 // GO:0005737	mitochondrion // extracellular vesicular exosome // nucleus // cytoplasm	GO:0004518 // GO:0004519 // GO:0016787 // GO:0019239 // GO:0042578 // GO:0043765 // GO:0044822 // GO:0044824	nuclease activity // endonuclease activity // hydrolase activity // deaminase activity // phosphoric ester hydrolase activity // T/G mismatch-specific endonuclease activity // poly(A) RNA binding // retroviral 3' processing activity
40.8014	98.8405	0.412801	-1.27648	NR_028550	Snord49a	small nucleolar RNA, C/D box 49A	NR_028550	RefSeq	Mus musculus small nucleolar RNA, C/D box 49A (Snord49a), small nucleolar RNA.	FALSE	100217455	---	---	chr11	---	---	---	---	---	---
253.086	608.387	0.415995	-1.26536	NM_001079932	Trim72	tripartite motif-containing 72	NM_001079932	RefSeq	Mus musculus tripartite motif-containing 72 (Trim72), mRNA.	TRUE	434246	Mm.389924	Q1XH17	chr7	GO:0001778 // GO:0003012 // GO:0006810 // GO:0006887 // GO:0006900 // GO:0007517 // GO:0051260 // GO:0006887	plasma membrane repair // muscle system process // transport // exocytosis // membrane budding // muscle organ development // protein homooligomerization // exocytosis	GO:0005622 // GO:0005623 // GO:0005886 // GO:0016020 // GO:0030659 // GO:0031410 // GO:0042383 // GO:0030659 // GO:0042383	intracellular // cell // plasma membrane // membrane // cytoplasmic vesicle membrane // cytoplasmic vesicle // sarcolemma // cytoplasmic vesicle membrane // sarcolemma	GO:0001786 // GO:0005515 // GO:0008270 // GO:0046872	phosphatidylserine binding // protein binding // zinc ion binding // metal ion binding
16.5025	39.6688	0.416008	-1.26532	NR_027874	0610040B10Rik	RIKEN cDNA 0610040B10 gene	NR_027874	RefSeq	Mus musculus RIKEN cDNA 0610040B10 gene (0610040B10Rik), long non-coding RNA.	TRUE	67672	Mm.30983	Q3UN32	chr5	---	---	---	---	---	---
9.88849	23.7698	0.416011	-1.26531	NR_028554	Snord70	small nucleolar RNA, C/D box 70	NR_028554	RefSeq	Mus musculus small nucleolar RNA, C/D box 70 (Snord70), small nucleolar RNA.	FALSE	100217459	---	---	chr1	---	---	---	---	---	---
11.8749	28.3533	0.418818	-1.25561	ENSMUST00000157506	Gm22897	predicted gene, 22897	ENSMUST00000157506	ENSEMBL	ncrna:known chromosome:GRCm38:5:4985111:4985237:-1 gene:ENSMUSG00000088131 gene_biotype:snoRNA transcript_biotype:snoRNA	TRUE	---	Mm.422203	---	chr5	---	---	---	---	---	---
5.13813	12.2401	0.419778	-1.2523	NM_001166835	Vmn1r79	vomeronasal 1 receptor 79	NM_001166835	RefSeq	Mus musculus vomeronasal 1 receptor 79 (Vmn1r79), mRNA.	TRUE	100042437	Mm.484984	Q8R285	chr7	GO:0007186 // GO:0008150	G-protein coupled receptor signaling pathway // biological_process	GO:0005575 // GO:0016021	cellular_component // integral component of membrane	GO:0016503	pheromone receptor activity
20.514	48.7643	0.420677	-1.24922	NM_175560	Zfp747	zinc finger protein 747	NM_175560	RefSeq	Mus musculus zinc finger protein 747 (Zfp747), mRNA.	TRUE	269997	Mm.221270	Q8BHM7	chr7	GO:0006355 // GO:0008150	regulation of transcription, DNA-templated // biological_process	GO:0005575 // GO:0005622	cellular_component // intracellular	GO:0046872 // GO:0003674 // GO:0003676	metal ion binding // molecular_function // nucleic acid binding
60.4327	143.25	0.42187	-1.24513	NM_029796	Lrg1	leucine-rich alpha-2-glycoprotein 1	NM_029796	RefSeq	Mus musculus leucine-rich alpha-2-glycoprotein 1 (Lrg1), mRNA.	TRUE	76905	Mm.348025	Q91XL1	chr17	GO:0001938 // GO:0030511 // GO:0045766 // GO:0045766 // GO:0045766 // GO:0050873	positive regulation of endothelial cell proliferation // positive regulation of transforming growth factor beta receptor signaling pathway // positive regulation of angiogenesis // positive regulation of angiogenesis // positive regulation of angiogenesis // brown fat cell differentiation	GO:0005615 // GO:0005615 // GO:0005615	extracellular space // extracellular space // extracellular space	GO:0005160	transforming growth factor beta receptor binding
96.6664	228.95	0.422216	-1.24395	NM_025998	Nkain1	Na+/K+ transporting ATPase interacting 1	NM_025998	RefSeq	Mus musculus Na+/K+ transporting ATPase interacting 1 (Nkain1), mRNA.	TRUE	67149	Mm.423029	Q9D035	chr4	---	---	GO:0005886 // GO:0016020 // GO:0016021	plasma membrane // membrane // integral component of membrane	---	---
7.2025	17.0373	0.422748	-1.24213	NR_033612	Gm13238	carnitine deficiency-associated gene expressed in ventricle 3 pseudogene	NR_033612	RefSeq	Mus musculus predicted gene 13238 (Gm13238), non-coding RNA.	TRUE	236069	Mm.276881	B1ASD8	chr4	GO:0006355 // GO:0008150 // GO:0002244 // GO:0006355	regulation of transcription, DNA-templated // biological_process // hematopoietic progenitor cell differentiation // regulation of transcription, DNA-templated	GO:0005575 // GO:0005622	cellular_component // intracellular	GO:0003674 // GO:0003676 // GO:0046872 // GO:0003700	molecular_function // nucleic acid binding // metal ion binding // sequence-specific DNA binding transcription factor activity
588.03	1386.16	0.424214	-1.23714	AF248058	Clu	clusterin	AF248058	GenBank	Mus musculus sulfated glycoprotein-2 isoform 2 mRNA, complete cds.	FALSE	12759	Mm.200608	Q9JK98	chr14	GO:0000902 // GO:0001774 // GO:0008219 // GO:0008284 // GO:0017038 // GO:0031018 // GO:0032286 // GO:0032436 // GO:0032463 // GO:0032760 // GO:0043065 // GO:0043066 // GO:0045429 // GO:0045597 // GO:0048812 // GO:0050821 // GO:0051092 // GO:0051131 // GO:0051788 // GO:0061077 // GO:0061518 // GO:0097193 // GO:1900221 // GO:1901214 // GO:1901216 // GO:1902230 // GO:1902430 // GO:1902847 // GO:1902…	cell morphogenesis // microglial cell activation // cell death // positive regulation of cell proliferation // protein import // endocrine pancreas development // central nervous system myelin maintenance // positive regulation of proteasomal ubiquitin-dependent protein catabolic process // negative regulation of protein homooligomerization // positive regulation of tumor necrosis factor producti…	GO:0005576 // GO:0005615 // GO:0005634 // GO:0005737 // GO:0005739 // GO:0005783 // GO:0016020 // GO:0016235 // GO:0030426 // GO:0031012 // GO:0031410 // GO:0034366 // GO:0043005 // GO:0043231 // GO:0048471 // GO:0070062 // GO:0072562 // GO:0097418 // GO:0097440 // GO:0005615 // GO:0005615 // GO:0005737 // GO:0005737 // GO:0005739 // GO:0005829 // GO:0031012 // GO:0031012 // GO:0031966 // GO:0034…	extracellular region // extracellular space // nucleus // cytoplasm // mitochondrion // endoplasmic reticulum // membrane // aggresome // growth cone // extracellular matrix // cytoplasmic vesicle // spherical high-density lipoprotein particle // neuron projection // intracellular membrane-bounded organelle // perinuclear region of cytoplasm // extracellular vesicular exosome // blood micropartic…	GO:0005515 // GO:0031625 // GO:0051787 // GO:0016887 // GO:0031625 // GO:0031625 // GO:0051787 // GO:0051787	protein binding // ubiquitin protein ligase binding // misfolded protein binding // ATPase activity // ubiquitin protein ligase binding // ubiquitin protein ligase binding // misfolded protein binding // misfolded protein binding
8.77847	20.6757	0.424579	-1.2359	ENSMUST00000112062	Gm11084	predicted gene 11084	ENSMUST00000112062	ENSEMBL	ensembl:known chromosome:GRCm38:2:72971548:72986716:-1 gene:ENSMUSG00000079286 gene_biotype:protein_coding transcript_biotype:protein_coding	TRUE	---	---	F6R5N3	chr2	GO:0008150	biological_process	GO:0005575	cellular_component	GO:0003674	molecular_function
132.854	312.827	0.424688	-1.23553	NR_045627	1700120C14Rik	RIKEN cDNA 1700120C14 gene	NR_045627	RefSeq	Mus musculus RIKEN cDNA 1700120C14 gene (1700120C14Rik), long non-coding RNA.	FALSE	73600	Mm.475134	---	chr15	---	---	---	---	---	---
32.5397	76.5395	0.425136	-1.234	NM_009808	Casp12	caspase 12	NM_009808	RefSeq	Mus musculus caspase 12 (Casp12), mRNA.	TRUE	12364	Mm.42163	O08736	chr9	GO:0006508 // GO:0006508 // GO:0006915 // GO:0016540 // GO:0030968 // GO:0042981 // GO:0043065 // GO:0043280 // GO:0070059 // GO:0070059 // GO:0006508 // GO:0006915	proteolysis // proteolysis // apoptotic process // protein autoprocessing // endoplasmic reticulum unfolded protein response // regulation of apoptotic process // positive regulation of apoptotic process // positive regulation of cysteine-type endopeptidase activity involved in apoptotic process // intrinsic apoptotic signaling pathway in response to endoplasmic reticulum stress // intrinsic apop…	GO:0005622 // GO:0005634 // GO:0005737 // GO:0005783 // GO:0005829 // GO:0043231 // GO:0005622 // GO:0005737	intracellular // nucleus // cytoplasm // endoplasmic reticulum // cytosol // intracellular membrane-bounded organelle // intracellular // cytoplasm	GO:0002020 // GO:0004175 // GO:0004197 // GO:0005515 // GO:0008233 // GO:0008234 // GO:0016787 // GO:0004197 // GO:0004197 // GO:0008233 // GO:0008234	protease binding // endopeptidase activity // cysteine-type endopeptidase activity // protein binding // peptidase activity // cysteine-type peptidase activity // hydrolase activity // cysteine-type endopeptidase activity // cysteine-type endopeptidase activity // peptidase activity // cysteine-type peptidase activity
7.85958	18.3226	0.428955	-1.2211	ENSMUST00000158537	Gm24129	predicted gene, 24129	ENSMUST00000158537	ENSEMBL	ncrna:known chromosome:GRCm38:5:82803765:82803861:1 gene:ENSMUSG00000089162 gene_biotype:snRNA transcript_biotype:snRNA	TRUE	---	---	---	chr5	---	---	---	---	---	---
168.024	387.819	0.433253	-1.20672	ENSMUST00000083936	Rnu3a	U3A small nuclear RNA	ENSMUST00000083936	ENSEMBL	ncrna:known chromosome:GRCm38:10:40258467:40258680:1 gene:ENSMUSG00000065870 gene_biotype:snoRNA transcript_biotype:snoRNA	FALSE	19850	Mm.424506	---	chr10	---	---	---	---	---	---
6.32513	14.5825	0.433748	-1.20507	ENSMUST00000177596	Gm22716	predicted gene, 22716	ENSMUST00000177596	ENSEMBL	ncrna:known chromosome:GRCm38:5:110677124:110677230:-1 gene:ENSMUSG00000095178 gene_biotype:snRNA transcript_biotype:snRNA	TRUE	---	---	---	chr5	---	---	---	---	---	---
51.6611	119.052	0.433937	-1.20444	NM_001145162	Ube2ql1	ubiquitin-conjugating enzyme E2Q family-like 1	NM_001145162	RefSeq	Mus musculus ubiquitin-conjugating enzyme E2Q family-like 1 (Ube2ql1), mRNA.	FALSE	76980	Mm.23960	A0PJN4	chr13	GO:0008150 // GO:0016567 // GO:0008152	biological_process // protein ubiquitination // metabolic process	GO:0005575	cellular_component	GO:0000166 // GO:0005524 // GO:0016874 // GO:0016881 // GO:0003674	nucleotide binding // ATP binding // ligase activity // acid-amino acid ligase activity // molecular_function
23.3319	53.47	0.436356	-1.19642	ENSMUST00000083949	Gm22865	predicted gene, 22865	ENSMUST00000083949	ENSEMBL	ncrna:known chromosome:GRCm38:2:121004089:121004302:1 gene:ENSMUSG00000065883 gene_biotype:snoRNA transcript_biotype:snoRNA	TRUE	---	---	---	chr2	---	---	---	---	---	---
66.7679	153	0.43639	-1.19631	NR_028519	Scarna6	small Cajal body-specific RNA 6	NR_028519	RefSeq	Mus musculus small Cajal body-specific RNA 6 (Scarna6), guide RNA.	FALSE	100217415	Mm.453537	---	chr1	---	---	---	---	---	---
4.40594	10.072	0.437444	-1.19283	---	---	---	GENSCAN00000028614	ENSEMBL	cdna:genscan chromosome:GRCm38:5:93931222:93939488:1 transcript_biotype:protein_coding	TRUE	---	---	---	chr5	---	---	---	---	---	---
5.44515	12.4389	0.437752	-1.19181	NR_027885	Vaultrc5	vault RNA component 5	NR_027885	RefSeq	Mus musculus vault RNA component 5 (Vaultrc5), long non-coding RNA.	TRUE	378472	Mm.482379	---	chr18	---	---	---	---	---	---
3.61402	8.22991	0.439132	-1.18727	ENSMUST00000104639	Gm23237	predicted gene, 23237	ENSMUST00000104639	ENSEMBL	ncrna:known chromosome:GRCm38:3:3555465:3555556:1 gene:ENSMUSG00000077829 gene_biotype:miRNA transcript_biotype:miRNA	TRUE	---	---	---	chr3	---	---	---	---	---	---
83.4527	189.876	0.439513	-1.18602	NM_008655	Gadd45b	growth arrest and DNA-damage-inducible 45 beta	NM_008655	RefSeq	Mus musculus growth arrest and DNA-damage-inducible 45 beta (Gadd45b), mRNA.	FALSE	17873	Mm.1360	P22339	chr10	GO:0000185 // GO:0000186 // GO:0006469 // GO:0006915 // GO:0006950 // GO:0007275 // GO:0030154 // GO:0043065 // GO:0046330 // GO:0051726 // GO:1900745 // GO:0000185 // GO:0043065 // GO:0046330 // GO:0051726 // GO:1900745	activation of MAPKKK activity // activation of MAPKK activity // negative regulation of protein kinase activity // apoptotic process // response to stress // multicellular organismal development // cell differentiation // positive regulation of apoptotic process // positive regulation of JNK cascade // regulation of cell cycle // positive regulation of p38MAPK cascade // activation of MAPKKK acti…	GO:0005634 // GO:0005634 // GO:0005737 // GO:0005634 // GO:0005737	nucleus // nucleus // cytoplasm // nucleus // cytoplasm	GO:0005515	protein binding
866.468	1971.11	0.439583	-1.18579	NM_013743	Pdk4	pyruvate dehydrogenase kinase, isoenzyme 4	NM_013743	RefSeq	Mus musculus pyruvate dehydrogenase kinase, isoenzyme 4 (Pdk4), mRNA.	TRUE	27273	Mm.235547	O70571	chr6	GO:0005975 // GO:0006006 // GO:0006086 // GO:0006468 // GO:0006468 // GO:0006885 // GO:0008286 // GO:0008286 // GO:0009267 // GO:0010510 // GO:0010510 // GO:0010565 // GO:0010906 // GO:0010906 // GO:0016310 // GO:0042304 // GO:0042304 // GO:0042593 // GO:0042594 // GO:0045124 // GO:0046320 // GO:0071398 // GO:0072593 // GO:2000811 // GO:0006468 // GO:0008286 // GO:0009267 // GO:0009267 // GO:0010…	carbohydrate metabolic process // glucose metabolic process // acetyl-CoA biosynthetic process from pyruvate // protein phosphorylation // protein phosphorylation // regulation of pH // insulin receptor signaling pathway // insulin receptor signaling pathway // cellular response to starvation // regulation of acetyl-CoA biosynthetic process from pyruvate // regulation of acetyl-CoA biosynthetic p…	GO:0005739 // GO:0005739 // GO:0005743 // GO:0005739 // GO:0005759	mitochondrion // mitochondrion // mitochondrial inner membrane // mitochondrion // mitochondrial matrix	GO:0000166 // GO:0004672 // GO:0004674 // GO:0004712 // GO:0004740 // GO:0005524 // GO:0016301 // GO:0016740 // GO:0004672 // GO:0004740 // GO:0004740 // GO:0005524	nucleotide binding // protein kinase activity // protein serine/threonine kinase activity // protein serine/threonine/tyrosine kinase activity // pyruvate dehydrogenase (acetyl-transferring) kinase activity // ATP binding // kinase activity // transferase activity // protein kinase activity // pyruvate dehydrogenase (acetyl-transferring) kinase activity // pyruvate dehydrogenase (acetyl-transferr…
26.6051	60.4525	0.4401	-1.1841	ENSMUST00000158761	Gm25989	predicted gene, 25989	ENSMUST00000158761	ENSEMBL	ncrna:known chromosome:GRCm38:16:43886682:43886814:-1 gene:ENSMUSG00000096684 gene_biotype:snoRNA transcript_biotype:snoRNA	FALSE	---	---	---	chr16	---	---	---	---	---	---
27.3996	62.189	0.440586	-1.1825	NR_028559	Snord111	small nucleolar RNA, C/D box 111	NR_028559	RefSeq	Mus musculus small nucleolar RNA, C/D box 111 (Snord111), small nucleolar RNA.	TRUE	100217465	---	---	chr8	---	---	---	---	---	---
9.34984	21.2155	0.440707	-1.18211	ENSMUST00000158472	Gm25658	predicted gene, 25658	ENSMUST00000158472	ENSEMBL	ncrna:known chromosome:GRCm38:10:97744757:97744884:-1 gene:ENSMUSG00000089097 gene_biotype:snoRNA transcript_biotype:snoRNA	FALSE	---	---	---	chr10	---	---	---	---	---	---
44.692	101.334	0.441035	-1.18103	NM_001081047	Cnksr1	connector enhancer of kinase suppressor of Ras 1	NM_001081047	RefSeq	Mus musculus connector enhancer of kinase suppressor of Ras 1 (Cnksr1), mRNA.	TRUE	194231	Mm.331958	A2A9K7	chr4	GO:0007265 // GO:0007266 // GO:0016310 // GO:0007265 // GO:0007266	Ras protein signal transduction // Rho protein signal transduction // phosphorylation // Ras protein signal transduction // Rho protein signal transduction	GO:0005938 // GO:0005938	cell cortex // cell cortex	GO:0016301 // GO:0016740 // GO:0030674 // GO:0030674	kinase activity // transferase activity // protein binding, bridging // protein binding, bridging
9.04812	20.4831	0.441736	-1.17874	ENSMUST00000082547	Gm23737	predicted gene, 23737	ENSMUST00000082547	ENSEMBL	ncrna:known chromosome:GRCm38:15:89019221:89019379:1 gene:ENSMUSG00000064481 gene_biotype:snRNA transcript_biotype:snRNA	FALSE	---	---	---	chr15	---	---	---	---	---	---
4.92903	11.0929	0.44434	-1.17027	ENSMUST00000083868	Gm23041	predicted gene, 23041	ENSMUST00000083868	ENSEMBL	ncrna:known chromosome:GRCm38:10:109368088:109368193:-1 gene:ENSMUSG00000065802 gene_biotype:snRNA transcript_biotype:snRNA	FALSE	---	---	---	chr10	---	---	---	---	---	---
27.9873	62.6627	0.446634	-1.16284	NM_001173500	G630090E17Rik	RIKEN cDNA G630090E17 gene	NM_001173500	RefSeq	Mus musculus RIKEN cDNA G630090E17 gene (G630090E17Rik), mRNA.	FALSE	100041085	Mm.332530	Q3UN21	chr10	GO:0006810 // GO:0006811 // GO:0006814 // GO:0008643 // GO:0008150 // GO:0055085	transport // ion transport // sodium ion transport // carbohydrate transport // biological_process // transmembrane transport	GO:0005886 // GO:0016020 // GO:0016021 // GO:0005575 // GO:0016324	plasma membrane // membrane // integral component of membrane // cellular_component // apical plasma membrane	GO:0015293 // GO:0003674	symporter activity // molecular_function
17.1875	38.4727	0.446744	-1.16248	NR_037683	Snord42b	small nucleolar RNA, C/D box 42B	NR_037683	RefSeq	Mus musculus small nucleolar RNA, C/D box 42B (Snord42b), small nucleolar RNA.	FALSE	100529077	---	---	chr11	---	---	---	---	---	---
23.3474	52.2137	0.447151	-1.16117	NR_004417	Snord73a	small nucleolar RNA, C/D box U73A	NR_004417	RefSeq	Mus musculus small nucleolar RNA, C/D box U73A (Snord73a), small nucleolar RNA.	TRUE	19870	---	---	chr3	---	---	---	---	---	---
42.6101	94.6962	0.449966	-1.15211	XM_006509669	Gdf15	growth differentiation factor 15	XM_006509669	RefSeq	PREDICTED: Mus musculus growth differentiation factor 15 (Gdf15), transcript variant X1, mRNA.	TRUE	23886	Mm.31325	Q9Z0J7	chr8	---	---	GO:0005576 // GO:0005615	extracellular region // extracellular space	GO:0005125 // GO:0008083	cytokine activity // growth factor activity
17.3462	38.4887	0.450682	-1.14982	NM_009127	Scd1	stearoyl-Coenzyme A desaturase 1	NM_009127	RefSeq	Mus musculus stearoyl-Coenzyme A desaturase 1 (Scd1), mRNA.	TRUE	20249	Mm.267377	P13516	chr19	GO:0006629 // GO:0006631 // GO:0006633 // GO:0010873 // GO:0034435 // GO:0044130 // GO:0050830 // GO:0050872 // GO:0050873 // GO:0055114 // GO:0006633 // GO:0008610 // GO:0055114	lipid metabolic process // fatty acid metabolic process // fatty acid biosynthetic process // positive regulation of cholesterol esterification // cholesterol esterification // negative regulation of growth of symbiont in host // defense response to Gram-positive bacterium // white fat cell differentiation // brown fat cell differentiation // oxidation-reduction process // fatty acid biosynthetic…	GO:0005783 // GO:0016020 // GO:0016021 // GO:0043231 // GO:0005783 // GO:0005789 // GO:0030176 // GO:0043231	endoplasmic reticulum // membrane // integral component of membrane // intracellular membrane-bounded organelle // endoplasmic reticulum // endoplasmic reticulum membrane // integral component of endoplasmic reticulum membrane // intracellular membrane-bounded organelle	GO:0004768 // GO:0005506 // GO:0016491 // GO:0016717 // GO:0004768	stearoyl-CoA 9-desaturase activity // iron ion binding // oxidoreductase activity // oxidoreductase activity, acting on paired donors, with oxidation of a pair of donors resulting in the reduction of molecular oxygen to two molecules of water // stearoyl-CoA 9-desaturase activity
110.38	243.725	0.452889	-1.14277	NR_033168	Snora28	small nucleolar RNA, H/ACA box 28	NR_033168	RefSeq	Mus musculus small nucleolar RNA, H/ACA box 28 (Snora28), small nucleolar RNA.	FALSE	100316932	Mm.484709	P59325	chr12	---	---	---	---	---	---
134.546	297.007	0.453006	-1.1424	NM_011322	Scn1b	sodium channel, voltage-gated, type I, beta	NM_011322	RefSeq	Mus musculus sodium channel, voltage-gated, type I, beta (Scn1b), mRNA.	TRUE	20266	Mm.1418	P97952	chr7	GO:0002028 // GO:0006810 // GO:0006811 // GO:0006814 // GO:0007411 // GO:0010765 // GO:0010976 // GO:0019227 // GO:0021966 // GO:0034765 // GO:0035725 // GO:0035725 // GO:0040011 // GO:0046684 // GO:0051899 // GO:0060048 // GO:0060307 // GO:0060371 // GO:0061337 // GO:0086002 // GO:0086012 // GO:0086047 // GO:0086091 // GO:2000649 // GO:0002028 // GO:0010765 // GO:0035725 // GO:0046684 // GO:0051…	regulation of sodium ion transport // transport // ion transport // sodium ion transport // axon guidance // positive regulation of sodium ion transport // positive regulation of neuron projection development // neuronal action potential propagation // corticospinal neuron axon guidance // regulation of ion transmembrane transport // sodium ion transmembrane transport // sodium ion transmembrane …	GO:0001518 // GO:0014704 // GO:0016020 // GO:0016021 // GO:0030315 // GO:0033268 // GO:0034706 // GO:0001518	voltage-gated sodium channel complex // intercalated disc // membrane // integral component of membrane // T-tubule // node of Ranvier // sodium channel complex // voltage-gated sodium channel complex	GO:0005244 // GO:0005248 // GO:0005272 // GO:0005515 // GO:0017080 // GO:0019871 // GO:0086006 // GO:0086006 // GO:0086062 // GO:0005248 // GO:0017080 // GO:0086006 // GO:0086062	voltage-gated ion channel activity // voltage-gated sodium channel activity // sodium channel activity // protein binding // sodium channel regulator activity // sodium channel inhibitor activity // voltage-gated sodium channel activity involved in cardiac muscle cell action potential // voltage-gated sodium channel activity involved in cardiac muscle cell action potential // voltage-gated sodium…
38.5272	84.8937	0.453828	-1.13978	NM_011213	Ptprf	protein tyrosine phosphatase, receptor type, F	NM_011213	RefSeq	Mus musculus protein tyrosine phosphatase, receptor type, F (Ptprf), mRNA.	TRUE	19268	Mm.29855	A2A8L5	chr4	GO:0001960 // GO:0006470 // GO:0007155 // GO:0007156 // GO:0007165 // GO:0007399 // GO:0008285 // GO:0016311 // GO:0031345 // GO:0035335 // GO:0042059 // GO:0043065 // GO:0043525 // GO:0046627 // GO:0050775 // GO:0050803 // GO:0051387 // GO:0006470 // GO:0016477 // GO:0035335 // GO:0035335 // GO:1900121	negative regulation of cytokine-mediated signaling pathway // protein dephosphorylation // cell adhesion // homophilic cell adhesion // signal transduction // nervous system development // negative regulation of cell proliferation // dephosphorylation // negative regulation of cell projection organization // peptidyl-tyrosine dephosphorylation // negative regulation of epidermal growth factor rec…	GO:0005768 // GO:0005886 // GO:0016020 // GO:0016021 // GO:0030426 // GO:0043005 // GO:0043025 // GO:0043231 // GO:0060076 // GO:0070062 // GO:0016020	endosome // plasma membrane // membrane // integral component of membrane // growth cone // neuron projection // neuronal cell body // intracellular membrane-bounded organelle // excitatory synapse // extracellular vesicular exosome // membrane	GO:0004721 // GO:0004725 // GO:0005001 // GO:0005158 // GO:0008201 // GO:0016787 // GO:0016791 // GO:0030971 // GO:0032403 // GO:0042301 // GO:0004725 // GO:0004725	phosphoprotein phosphatase activity // protein tyrosine phosphatase activity // transmembrane receptor protein tyrosine phosphatase activity // insulin receptor binding // heparin binding // hydrolase activity // phosphatase activity // receptor tyrosine kinase binding // protein complex binding // phosphate ion binding // protein tyrosine phosphatase activity // protein tyrosine phosphatase acti…
166.854	367.555	0.453958	-1.13937	NM_011019	Osmr	oncostatin M receptor	NM_011019	RefSeq	Mus musculus oncostatin M receptor (Osmr), mRNA.	FALSE	18414	Mm.10760	O70458	chr15	GO:0007166 // GO:0008284 // GO:0034097 // GO:0038165 // GO:0038165 // GO:0019221 // GO:0008284 // GO:0034097 // GO:0038165	cell surface receptor signaling pathway // positive regulation of cell proliferation // response to cytokine // oncostatin-M-mediated signaling pathway // oncostatin-M-mediated signaling pathway // cytokine-mediated signaling pathway // positive regulation of cell proliferation // response to cytokine // oncostatin-M-mediated signaling pathway	GO:0005887 // GO:0005900 // GO:0016020 // GO:0016021 // GO:0005900	integral component of plasma membrane // oncostatin-M receptor complex // membrane // integral component of membrane // oncostatin-M receptor complex	GO:0004896 // GO:0004924 // GO:0004924 // GO:0019838 // GO:0004924 // GO:0019838	cytokine receptor activity // oncostatin-M receptor activity // oncostatin-M receptor activity // growth factor binding // oncostatin-M receptor activity // growth factor binding
72.239	159.076	0.454117	-1.13887	ENSMUST00000157262	Gm23598	predicted gene, 23598	ENSMUST00000157262	ENSEMBL	ncrna:known chromosome:GRCm38:2:150883723:150883866:1 gene:ENSMUSG00000087887 gene_biotype:snoRNA transcript_biotype:snoRNA	TRUE	---	---	---	chr2	---	---	---	---	---	---
19.8649	43.6802	0.454779	-1.13676	ENSMUST00000082134 // ENSMUST00000082134	LOC100862433 // Rps16	40S ribosomal protein S16-like // ribosomal protein S16	ENSMUST00000082134	ENSEMBL	ensembl_havana_transcript:known chromosome:GRCm38:7:28350652:28352696:1 gene:ENSMUSG00000037563 gene_biotype:protein_coding transcript_biotype:protein_coding	TRUE	100862433	Mm.702	P14131	chr7	GO:0006364 // GO:0006412 // GO:0042274 // GO:0006364 // GO:0042274	rRNA processing // translation // ribosomal small subunit biogenesis // rRNA processing // ribosomal small subunit biogenesis	GO:0005840 // GO:0015935 // GO:0022627 // GO:0030529 // GO:0070062 // GO:0022627 // GO:0015935 // GO:0015935	ribosome // small ribosomal subunit // cytosolic small ribosomal subunit // ribonucleoprotein complex // extracellular vesicular exosome // cytosolic small ribosomal subunit // small ribosomal subunit // small ribosomal subunit	GO:0003723 // GO:0003735 // GO:0044822 // GO:0003723	RNA binding // structural constituent of ribosome // poly(A) RNA binding // RNA binding
166.518	366.146	0.454786	-1.13674	NM_177755	Klhl38	kelch-like 38	NM_177755	RefSeq	Mus musculus kelch-like 38 (Klhl38), mRNA.	FALSE	268807	Mm.124498	Q8BSF5	chr15	GO:0008150	biological_process	GO:0005575	cellular_component	GO:0003674	molecular_function
35.07	77.0257	0.455303	-1.1351	XM_006543335	LOC102643284	adenosylhomocysteinase-like	XM_006543335	RefSeq	PREDICTED: Mus musculus adenosylhomocysteinase-like (LOC102643284), mRNA.	FALSE	102643284	---	P50247	chr16	---	---	---	---	---	---
5.03478	11.025	0.456668	-1.13078	NR_028129	AF357399	snoRNA AF357399	NR_028129	RefSeq	Mus musculus snoRNA AF357399 (AF357399), small nucleolar RNA.	TRUE	100302567	---	---	chr7	---	---	---	---	---	---
49.2215	107.646	0.457255	-1.12893	NR_028524	Snord38a	small nucleolar RNA, C/D box 38A	NR_028524	RefSeq	Mus musculus small nucleolar RNA, C/D box 38A (Snord38a), small nucleolar RNA.	TRUE	100217424	---	P62242	chr4	---	---	---	---	---	---
83.8205	183.187	0.457568	-1.12794	NR_028555	Snord89	small nucleolar RNA, C/D box 89	NR_028555	RefSeq	Mus musculus small nucleolar RNA, C/D box 89 (Snord89), small nucleolar RNA.	FALSE	100217461	---	---	chr1	---	---	---	---	---	---
8.32152	18.1644	0.458123	-1.12619	NM_207254	Olfr1286	olfactory receptor 1286	NM_207254	RefSeq	Mus musculus olfactory receptor 1286 (Olfr1286), mRNA.	TRUE	277562	Mm.377872	Q7TQY2	chr2	GO:0007165 // GO:0007186 // GO:0007608 // GO:0050896 // GO:0050911 // GO:0007186 // GO:0007186 // GO:0007608 // GO:0007608 // GO:0050911 // GO:0050911	signal transduction // G-protein coupled receptor signaling pathway // sensory perception of smell // response to stimulus // detection of chemical stimulus involved in sensory perception of smell // G-protein coupled receptor signaling pathway // G-protein coupled receptor signaling pathway // sensory perception of smell // sensory perception of smell // detection of chemical stimulus involved i…	GO:0005886 // GO:0016020 // GO:0016021 // GO:0016021 // GO:0016021	plasma membrane // membrane // integral component of membrane // integral component of membrane // integral component of membrane	GO:0004871 // GO:0004930 // GO:0004984 // GO:0004984 // GO:0004984	signal transducer activity // G-protein coupled receptor activity // olfactory receptor activity // olfactory receptor activity // olfactory receptor activity
69.8186	152.305	0.458413	-1.12528	XM_006529950	Atg16l1	autophagy related 16-like 1 (S. cerevisiae)	XM_006529950	RefSeq	PREDICTED: Mus musculus autophagy related 16-like 1 (S. cerevisiae) (Atg16l1), transcript variant X1, mRNA.	FALSE	77040	Mm.272972	Q8C0J2	chr1	GO:0000045 // GO:0006810 // GO:0006914 // GO:0015031 // GO:0039689	autophagic vacuole assembly // transport // autophagy // protein transport // negative stranded viral RNA replication	GO:0000421 // GO:0005737 // GO:0005776 // GO:0005930 // GO:0016020 // GO:0034045	autophagic vacuole membrane // cytoplasm // autophagic vacuole // axoneme // membrane // pre-autophagosomal structure membrane	GO:0005515 // GO:0042802 // GO:0042802	protein binding // identical protein binding // identical protein binding
21.0572	45.7939	0.459826	-1.12084	ENSMUST00000158270	Gm22519	predicted gene, 22519	ENSMUST00000158270	ENSEMBL	ncrna:known chromosome:GRCm38:15:71794188:71794365:1 gene:ENSMUSG00000088895 gene_biotype:snoRNA transcript_biotype:snoRNA	FALSE	---	---	---	chr15	---	---	---	---	---	---
25.9099	56.3269	0.459991	-1.12032	ENSMUST00000082817	Gm26330	predicted gene, 26330	ENSMUST00000082817	ENSEMBL	ncrna:known chromosome:GRCm38:4:117155186:117155289:-1 gene:ENSMUSG00000064751 gene_biotype:snoRNA transcript_biotype:snoRNA	TRUE	---	---	P62242	chr4	---	---	---	---	---	---
75.6837	164.079	0.461265	-1.11633	NM_001287738	Cebpb	CCAAT/enhancer binding protein (C/EBP), beta	NM_001287738	RefSeq	Mus musculus CCAAT/enhancer binding protein (C/EBP), beta (Cebpb), transcript variant 1, mRNA.	TRUE	12608	Mm.439656	P28033	chr2	GO:0001892 // GO:0006351 // GO:0006355 // GO:0006366 // GO:0030154 // GO:0030182 // GO:0032496 // GO:0033598 // GO:0034976 // GO:0043524 // GO:0045408 // GO:0045444 // GO:0045444 // GO:0045600 // GO:0045669 // GO:0045892 // GO:0045893 // GO:0045944 // GO:0045944 // GO:0050873 // GO:0060644 // GO:0060850 // GO:0071230 // GO:0006355 // GO:0006355 // GO:0034976 // GO:0034976	embryonic placenta development // transcription, DNA-templated // regulation of transcription, DNA-templated // transcription from RNA polymerase II promoter // cell differentiation // neuron differentiation // response to lipopolysaccharide // mammary gland epithelial cell proliferation // response to endoplasmic reticulum stress // negative regulation of neuron apoptotic process // regulation o…	GO:0000779 // GO:0000790 // GO:0005634 // GO:0005634 // GO:0005737 // GO:0016363 // GO:0016363 // GO:0005634 // GO:0005654 // GO:0016363	condensed chromosome, centromeric region // nuclear chromatin // nucleus // nucleus // cytoplasm // nuclear matrix // nuclear matrix // nucleus // nucleoplasm // nuclear matrix	GO:0001077 // GO:0003677 // GO:0003677 // GO:0003682 // GO:0003700 // GO:0003705 // GO:0005515 // GO:0008134 // GO:0035259 // GO:0042803 // GO:0042803 // GO:0043565 // GO:0043565 // GO:0046982 // GO:0046982 // GO:0003677 // GO:0008134 // GO:0035259 // GO:0042803 // GO:0043565 // GO:0046982	RNA polymerase II core promoter proximal region sequence-specific DNA binding transcription factor activity involved in positive regulation of transcription // DNA binding // DNA binding // chromatin binding // sequence-specific DNA binding transcription factor activity // RNA polymerase II distal enhancer sequence-specific DNA binding transcription factor activity // protein binding // transcrip…
43.1573	93.5418	0.46137	-1.116	NR_028546	Snora7a	small nucleolar RNA, H/ACA box 7A	NR_028546	RefSeq	Mus musculus small nucleolar RNA, H/ACA box 7A (Snora7a), small nucleolar RNA.	TRUE	100217451	Mm.484708	---	chr6	---	---	---	---	---	---
224.186	483.515	0.46366	-1.10886	ENSMUST00000083804	Gm24494	predicted gene, 24494	ENSMUST00000083804	ENSEMBL	ncrna:known chromosome:GRCm38:3:153911610:153911690:-1 gene:ENSMUSG00000065738 gene_biotype:snoRNA transcript_biotype:snoRNA	TRUE	---	---	---	chr3	---	---	---	---	---	---
30.6498	65.8665	0.465332	-1.10367	NM_011582	Thbs4	thrombospondin 4	NM_011582	RefSeq	Mus musculus thrombospondin 4 (Thbs4), mRNA.	FALSE	21828	Mm.20865	Q9Z1T2	chr13	GO:0001938 // GO:0006986 // GO:0007155 // GO:0007399 // GO:0034103 // GO:0034976 // GO:0048266 // GO:0048266 // GO:0048771 // GO:0048812 // GO:0050731 // GO:0051260 // GO:0051451 // GO:0051781 // GO:0071603 // GO:0090023 // GO:0001938 // GO:0016525 // GO:0050731 // GO:0051451 // GO:0071603 // GO:0090023	positive regulation of endothelial cell proliferation // response to unfolded protein // cell adhesion // nervous system development // regulation of tissue remodeling // response to endoplasmic reticulum stress // behavioral response to pain // behavioral response to pain // tissue remodeling // neuron projection morphogenesis // positive regulation of peptidyl-tyrosine phosphorylation // protei…	GO:0005576 // GO:0005578 // GO:0005604 // GO:0005615 // GO:0005615 // GO:0005783 // GO:0016529 // GO:0031012 // GO:0031594 // GO:0005578 // GO:0005604 // GO:0005615 // GO:0005783 // GO:0016529	extracellular region // proteinaceous extracellular matrix // basement membrane // extracellular space // extracellular space // endoplasmic reticulum // sarcoplasmic reticulum // extracellular matrix // neuromuscular junction // proteinaceous extracellular matrix // basement membrane // extracellular space // endoplasmic reticulum // sarcoplasmic reticulum	GO:0001968 // GO:0005178 // GO:0005509 // GO:0005515 // GO:0005518 // GO:0008083 // GO:0008201 // GO:0043237 // GO:0005178 // GO:0005509 // GO:0008201	fibronectin binding // integrin binding // calcium ion binding // protein binding // collagen binding // growth factor activity // heparin binding // laminin-1 binding // integrin binding // calcium ion binding // heparin binding
12.1858	26.1462	0.466065	-1.1014	NM_207160	Olfr519	olfactory receptor 519	NM_207160	RefSeq	Mus musculus olfactory receptor 519 (Olfr519), mRNA.	TRUE	277935	Mm.377873	K7N645	chr7	GO:0007165 // GO:0007186 // GO:0007608 // GO:0050896 // GO:0050911 // GO:0007186 // GO:0007186 // GO:0007608 // GO:0007608 // GO:0050911 // GO:0050911	signal transduction // G-protein coupled receptor signaling pathway // sensory perception of smell // response to stimulus // detection of chemical stimulus involved in sensory perception of smell // G-protein coupled receptor signaling pathway // G-protein coupled receptor signaling pathway // sensory perception of smell // sensory perception of smell // detection of chemical stimulus involved i…	GO:0005886 // GO:0016020 // GO:0016021 // GO:0016021 // GO:0016021	plasma membrane // membrane // integral component of membrane // integral component of membrane // integral component of membrane	GO:0004871 // GO:0004930 // GO:0004984 // GO:0004984 // GO:0004984	signal transducer activity // G-protein coupled receptor activity // olfactory receptor activity // olfactory receptor activity // olfactory receptor activity
18.3933	39.462	0.466102	-1.10128	NM_016710	Hmgn5	high-mobility group nucleosome binding domain 5	NM_016710	RefSeq	Mus musculus high-mobility group nucleosome binding domain 5 (Hmgn5), mRNA.	TRUE	50887	Mm.298443	Q9JL35	chrX	GO:0006351 // GO:0006355 // GO:0006357 // GO:0006357 // GO:0016568	transcription, DNA-templated // regulation of transcription, DNA-templated // regulation of transcription from RNA polymerase II promoter // regulation of transcription from RNA polymerase II promoter // chromatin modification	GO:0000785 // GO:0005634 // GO:0005654 // GO:0005730 // GO:0043231	chromatin // nucleus // nucleoplasm // nucleolus // intracellular membrane-bounded organelle	GO:0003677 // GO:0003682 // GO:0031492	DNA binding // chromatin binding // nucleosomal DNA binding
549.502	1178.03	0.466461	-1.10017	ENSMUST00000082721	Gm25788	predicted gene, 25788	ENSMUST00000082721	ENSEMBL	ncrna:known chromosome:GRCm38:4:123291344:123291474:1 gene:ENSMUSG00000064655 gene_biotype:snoRNA transcript_biotype:snoRNA	TRUE	---	---	---	chr4	---	---	---	---	---	---
118.027	252.839	0.466808	-1.0991	NM_026753	Fam96b	family with sequence similarity 96, member B	NM_026753	RefSeq	Mus musculus family with sequence similarity 96, member B (Fam96b), mRNA.	TRUE	68523	Mm.279	Q9D187	chr8	GO:0007059 // GO:0007059 // GO:0007059	chromosome segregation // chromosome segregation // chromosome segregation	GO:0005634 // GO:0005737 // GO:0005819 // GO:0005856 // GO:0071817 // GO:0097361 // GO:0005634 // GO:0005634 // GO:0005737 // GO:0005737 // GO:0005819 // GO:0005819 // GO:0071817 // GO:0071817 // GO:0097361 // GO:0097361	nucleus // cytoplasm // spindle // cytoskeleton // MMXD complex // CIA complex // nucleus // nucleus // cytoplasm // cytoplasm // spindle // spindle // MMXD complex // MMXD complex // CIA complex // CIA complex	GO:0003674	molecular_function
62.9541	134.75	0.467193	-1.09791	NM_021304	Abhd1	abhydrolase domain containing 1	NM_021304	RefSeq	Mus musculus abhydrolase domain containing 1 (Abhd1), mRNA.	TRUE	57742	Mm.389615	Q9QZC8	chr5	GO:0008150 // GO:0008152	biological_process // metabolic process	GO:0016020 // GO:0016021 // GO:0005575	membrane // integral component of membrane // cellular_component	GO:0004620 // GO:0010296 // GO:0016298 // GO:0016787 // GO:0018731 // GO:0018732 // GO:0018733 // GO:0018734 // GO:0034892 // GO:0035460 // GO:0043905 // GO:0043906 // GO:0043907 // GO:0043908 // GO:0047376 // GO:0050253 // GO:0052767 // GO:0052768 // GO:0080030 // GO:0080031 // GO:0080032 // GO:0003674	phospholipase activity // prenylcysteine methylesterase activity // lipase activity // hydrolase activity // 1-oxa-2-oxocycloheptane lactonase activity // sulfolactone hydrolase activity // 3,4-dihydrocoumarin hydrolase activity // butyrolactone hydrolase activity // endosulfan lactone lactonase activity // L-ascorbate 6-phosphate lactonase activity // Ser-tRNA(Thr) hydrolase activity // Ala-tRNA…
303.618	649.083	0.467764	-1.09615	NR_002903	Snord61	small nucleolar RNA, C/D box 61	NR_002903	RefSeq	Mus musculus small nucleolar RNA, C/D box 61 (Snord61), small nucleolar RNA.	TRUE	353374	---	---	chrX	---	---	---	---	---	---
98.5534	210.573	0.468025	-1.09534	NM_009676	Aox1	aldehyde oxidase 1	NM_009676	RefSeq	Mus musculus aldehyde oxidase 1 (Aox1), mRNA.	FALSE	11761	Mm.26787	O54754	chr1	GO:0055114 // GO:0055114	oxidation-reduction process // oxidation-reduction process	GO:0005737 // GO:0070062	cytoplasm // extracellular vesicular exosome	GO:0003824 // GO:0004031 // GO:0004031 // GO:0005506 // GO:0008762 // GO:0009055 // GO:0016491 // GO:0016614 // GO:0043546 // GO:0046872 // GO:0050660 // GO:0051287 // GO:0051536 // GO:0051537 // GO:0004031 // GO:0009055	catalytic activity // aldehyde oxidase activity // aldehyde oxidase activity // iron ion binding // UDP-N-acetylmuramate dehydrogenase activity // electron carrier activity // oxidoreductase activity // oxidoreductase activity, acting on CH-OH group of donors // molybdopterin cofactor binding // metal ion binding // flavin adenine dinucleotide binding // NAD binding // iron-sulfur cluster binding…
6.99681	14.9105	0.469254	-1.09156	ENSMUST00000116792	Gm25753	predicted gene, 25753	ENSMUST00000116792	ENSEMBL	ncrna:known chromosome:GRCm38:2:10502391:10502511:1 gene:ENSMUSG00000094943 gene_biotype:miRNA transcript_biotype:miRNA	TRUE	---	---	---	chr2	---	---	---	---	---	---
21.5669	45.9177	0.469687	-1.09023	NM_020581	Angptl4	angiopoietin-like 4	NM_020581	RefSeq	Mus musculus angiopoietin-like 4 (Angptl4), mRNA.	FALSE	57875	Mm.196189	Q9Z1P8	chr17	GO:0001525 // GO:0009267 // GO:0043066 // GO:0043066 // GO:0045834 // GO:0051005 // GO:0051005 // GO:0051260 // GO:0070328 // GO:2000352 // GO:0001666 // GO:0043066 // GO:0051260 // GO:0043066 // GO:0043086	angiogenesis // cellular response to starvation // negative regulation of apoptotic process // negative regulation of apoptotic process // positive regulation of lipid metabolic process // negative regulation of lipoprotein lipase activity // negative regulation of lipoprotein lipase activity // protein homooligomerization // triglyceride homeostasis // negative regulation of endothelial cell apo…	GO:0005576 // GO:0005576 // GO:0005578 // GO:0005615 // GO:0005615 // GO:0072562 // GO:0005576 // GO:0005615 // GO:0005615 // GO:0005576	extracellular region // extracellular region // proteinaceous extracellular matrix // extracellular space // extracellular space // blood microparticle // extracellular region // extracellular space // extracellular space // extracellular region	GO:0004857 // GO:0004857	enzyme inhibitor activity // enzyme inhibitor activity
156.539	332.539	0.470739	-1.087	NR_028548	Snord16a	small nucleolar RNA, C/D box 16A	NR_028548	RefSeq	Mus musculus small nucleolar RNA, C/D box 16A (Snord16a), small nucleolar RNA.	TRUE	100217453	---	---	chr9	---	---	---	---	---	---
17.4479	37.0591	0.470812	-1.08678	ENSMUST00000122472	Gm25107	predicted gene, 25107	ENSMUST00000122472	ENSEMBL	ncrna:known chromosome:GRCm38:X:147484293:147484421:-1 gene:ENSMUSG00000084421 gene_biotype:snoRNA transcript_biotype:snoRNA	TRUE	---	---	---	chrX	---	---	---	---	---	---
182.596	387.761	0.470899	-1.08651	ENSMUST00000082834	Gm23519	predicted gene, 23519	ENSMUST00000082834	ENSEMBL	ncrna:known chromosome:GRCm38:17:24528476:24528553:1 gene:ENSMUSG00000064768 gene_biotype:snoRNA transcript_biotype:snoRNA	FALSE	---	---	---	chr17	---	---	---	---	---	---
39.4622	83.708	0.471427	-1.08489	ENSMUST00000104521	Snora64	small nucleolar RNA, H/ACA box 64	ENSMUST00000104521	ENSEMBL	ncrna:known chromosome:GRCm38:17:24720772:24720905:1 gene:ENSMUSG00000077709 gene_biotype:snoRNA transcript_biotype:snoRNA	FALSE	---	---	P25444	chr17	---	---	---	---	---	---
46.1707	97.5254	0.473422	-1.0788	NM_018859	Akr1e1	aldo-keto reductase family 1, member E1	NM_018859	RefSeq	Mus musculus aldo-keto reductase family 1, member E1 (Akr1e1), mRNA.	FALSE	56043	Mm.251908	Q9DCT1	chr13	GO:0055114	oxidation-reduction process	GO:0005737	cytoplasm	GO:0016491 // GO:0050571	oxidoreductase activity // 1,5-anhydro-D-fructose reductase activity
323.358	681.368	0.474572	-1.0753	NM_008013	Fgl2	fibrinogen-like protein 2	NM_008013	RefSeq	Mus musculus fibrinogen-like protein 2 (Fgl2), mRNA.	TRUE	14190	Mm.292100	P12804	chr5	GO:0019835	cytolysis	GO:0005576 // GO:0070062	extracellular region // extracellular vesicular exosome	---	---
25.5771	53.8145	0.475283	-1.07314	NM_022879	Myl7	myosin, light polypeptide 7, regulatory	NM_022879	RefSeq	Mus musculus myosin, light polypeptide 7, regulatory (Myl7), mRNA.	FALSE	17898	Mm.46514	Q9QVP4	chr11	---	---	GO:0016459 // GO:0031672 // GO:0043197 // GO:0031672	myosin complex // A band // dendritic spine // A band	GO:0005509 // GO:0005515 // GO:0046872	calcium ion binding // protein binding // metal ion binding
30.896	64.9307	0.475831	-1.07148	ENSMUST00000083965	Gm24523	predicted gene, 24523	ENSMUST00000083965	ENSEMBL	ncrna:known chromosome:GRCm38:15:34440791:34440922:-1 gene:ENSMUSG00000065899 gene_biotype:snoRNA transcript_biotype:snoRNA	FALSE	---	---	P62889	chr15	---	---	---	---	---	---
110.487	231.996	0.476244	-1.07023	NM_026212	Agpat2	1-acylglycerol-3-phosphate O-acyltransferase 2 (lysophosphatidic acid acyltransferase, beta)	NM_026212	RefSeq	Mus musculus 1-acylglycerol-3-phosphate O-acyltransferase 2 (lysophosphatidic acid acyltransferase, beta) (Agpat2), mRNA.	TRUE	67512	Mm.24244	Q8K3K7	chr2	GO:0001819 // GO:0006629 // GO:0006654 // GO:0008152 // GO:0008654 // GO:0001819 // GO:0006654 // GO:0008544 // GO:0008654 // GO:0016024	positive regulation of cytokine production // lipid metabolic process // phosphatidic acid biosynthetic process // metabolic process // phospholipid biosynthetic process // positive regulation of cytokine production // phosphatidic acid biosynthetic process // epidermis development // phospholipid biosynthetic process // CDP-diacylglycerol biosynthetic process	GO:0005783 // GO:0016020 // GO:0016021 // GO:0005783 // GO:0005789	endoplasmic reticulum // membrane // integral component of membrane // endoplasmic reticulum // endoplasmic reticulum membrane	GO:0003841 // GO:0003841 // GO:0016740 // GO:0016746 // GO:0003841	1-acylglycerol-3-phosphate O-acyltransferase activity // 1-acylglycerol-3-phosphate O-acyltransferase activity // transferase activity // transferase activity, transferring acyl groups // 1-acylglycerol-3-phosphate O-acyltransferase activity
22.2372	46.6662	0.476515	-1.06941	ENSMUST00000083236	Gm23730	predicted gene, 23730	ENSMUST00000083236	ENSEMBL	ncrna:known chromosome:GRCm38:9:70521598:70521704:-1 gene:ENSMUSG00000094366 gene_biotype:snRNA transcript_biotype:snRNA	TRUE	---	---	---	chr9	---	---	---	---	---	---
262.826	551.36	0.476686	-1.06889	NR_028543	Snord47	small nucleolar RNA, C/D box 47	NR_028543	RefSeq	Mus musculus small nucleolar RNA, C/D box 47 (Snord47), small nucleolar RNA.	FALSE	100217446	---	V9H0V2	chr1	---	---	---	---	---	---
26.1379	54.7175	0.477688	-1.06586	ENSMUST00000122558	Gm25321	predicted gene, 25321	ENSMUST00000122558	ENSEMBL	ncrna:known chromosome:GRCm38:8:109840588:109840689:-1 gene:ENSMUSG00000084507 gene_biotype:snRNA transcript_biotype:snRNA	TRUE	---	---	---	chr8	---	---	---	---	---	---
69.1162	144.566	0.478093	-1.06464	NM_022004	Fxyd6	FXYD domain-containing ion transport regulator 6	NM_022004	RefSeq	Mus musculus FXYD domain-containing ion transport regulator 6 (Fxyd6), mRNA.	TRUE	59095	Mm.208287	Q9D164	chr9	GO:0006810 // GO:0006811 // GO:0034220	transport // ion transport // ion transmembrane transport	GO:0005886 // GO:0016020 // GO:0016021	plasma membrane // membrane // integral component of membrane	GO:0005216	ion channel activity
83.1584	173.533	0.479208	-1.06127	NM_001164207	Tmem176b	transmembrane protein 176B	NM_001164207	RefSeq	Mus musculus transmembrane protein 176B (Tmem176b), transcript variant 2, mRNA.	TRUE	65963	Mm.28385	Q9R1Q6	chr6	GO:0030154 // GO:2001199	cell differentiation // negative regulation of dendritic cell differentiation	GO:0005634 // GO:0016020 // GO:0016021 // GO:0031965	nucleus // membrane // integral component of membrane // nuclear membrane	GO:0005515	protein binding
3.3663	7.00594	0.480493	-1.05741	ENSMUST00000157923	Gm24960	predicted gene, 24960	ENSMUST00000157923	ENSEMBL	ncrna:known chromosome:GRCm38:4:98383402:98383491:-1 gene:ENSMUSG00000088548 gene_biotype:snRNA transcript_biotype:snRNA	TRUE	---	---	---	chr4	---	---	---	---	---	---
94.9814	197.418	0.481119	-1.05553	NR_110469	Lincpint	long intergenic non-protein coding RNA, Trp53 induced transcript	NR_110469	RefSeq	Mus musculus long intergenic non-protein coding RNA, Trp53 induced transcript (Lincpint), transcript variant A, long non-coding RNA.	TRUE	232685	Mm.443019	Q8K5E3	chr6	GO:0035264	multicellular organism growth	GO:0005575	cellular_component	GO:0003674	molecular_function
334.96	694.382	0.482385	-1.05174	NR_028532	Snord71	small nucleolar RNA, C/D box 71	NR_028532	RefSeq	Mus musculus small nucleolar RNA, C/D box 71 (Snord71), small nucleolar RNA.	TRUE	100217432	---	---	chr8	---	---	---	---	---	---
18.1047	37.4683	0.483201	-1.0493	ENSMUST00000104318	Scarna9	small Cajal body-specific RNA 9	ENSMUST00000104318	ENSEMBL	ncrna:known chromosome:GRCm38:9:15326264:15326333:-1 gene:ENSMUSG00000077506 gene_biotype:snoRNA transcript_biotype:snoRNA	TRUE	---	---	---	chr9	---	---	---	---	---	---
161.034	332.43	0.484413	-1.04569	ENSMUST00000116815	Gm22486	predicted gene, 22486	ENSMUST00000116815	ENSEMBL	ncrna:known chromosome:GRCm38:6:71882557:71882693:-1 gene:ENSMUSG00000080465 gene_biotype:snoRNA transcript_biotype:snoRNA	TRUE	---	---	---	chr6	---	---	---	---	---	---
31.809	65.3991	0.486383	-1.03984	NM_028607	Bloc1s2	biogenesis of lysosomal organelles complex-1, subunit 2	NM_028607	RefSeq	Mus musculus biogenesis of lysosomal organelles complex-1, subunit 2 (Bloc1s2), mRNA.	TRUE	73689	Mm.124685	Q9CWG9	chr19	GO:0008089 // GO:0008284 // GO:0008625 // GO:0008625 // GO:0031175 // GO:0045893 // GO:0045944 // GO:0048490 // GO:0097345 // GO:0097345 // GO:0008284 // GO:0008625 // GO:0045893 // GO:0045944 // GO:0045944 // GO:0097345	anterograde axon cargo transport // positive regulation of cell proliferation // extrinsic apoptotic signaling pathway via death domain receptors // extrinsic apoptotic signaling pathway via death domain receptors // neuron projection development // positive regulation of transcription, DNA-templated // positive regulation of transcription from RNA polymerase II promoter // anterograde synaptic v…	GO:0000930 // GO:0005622 // GO:0005623 // GO:0005634 // GO:0005737 // GO:0005739 // GO:0005739 // GO:0005813 // GO:0005829 // GO:0005856 // GO:0031083 // GO:0031083 // GO:0055037 // GO:0000930 // GO:0005634 // GO:0005634 // GO:0005737 // GO:0005739 // GO:0005813 // GO:0005813 // GO:0005815 // GO:0031083 // GO:0031083 // GO:0031083 // GO:0055037	gamma-tubulin complex // intracellular // cell // nucleus // cytoplasm // mitochondrion // mitochondrion // centrosome // cytosol // cytoskeleton // BLOC-1 complex // BLOC-1 complex // recycling endosome // gamma-tubulin complex // nucleus // nucleus // cytoplasm // mitochondrion // centrosome // centrosome // microtubule organizing center // BLOC-1 complex // BLOC-1 complex // BLOC-1 complex // …	GO:0005515 // GO:0008022 // GO:0043015 // GO:0008022 // GO:0043015	protein binding // protein C-terminus binding // gamma-tubulin binding // protein C-terminus binding // gamma-tubulin binding
74.4139	152.52	0.487896	-1.03535	ENSMUST00000082814	n-R5s28	nuclear encoded rRNA 5S 28	ENSMUST00000082814	ENSEMBL	ncrna:known chromosome:GRCm38:17:47848834:47848952:1 gene:ENSMUSG00000064748 gene_biotype:rRNA transcript_biotype:rRNA	FALSE	---	---	---	chr17	---	---	---	---	---	---
149.68	306.44	0.488449	-1.03372	NM_007408	Plin2	perilipin 2	NM_007408	RefSeq	Mus musculus perilipin 2 (Plin2), mRNA.	TRUE	11520	Mm.381	P43883	chr4	GO:0015909 // GO:0019915 // GO:0014070 // GO:0042493	long-chain fatty acid transport // lipid storage // response to organic cyclic compound // response to drug	GO:0005634 // GO:0005737 // GO:0005811 // GO:0005811 // GO:0005829 // GO:0005886 // GO:0016020 // GO:0005811	nucleus // cytoplasm // lipid particle // lipid particle // cytosol // plasma membrane // membrane // lipid particle	GO:0005515	protein binding
29.9315	61.2061	0.489029	-1.03201	NM_178892	Tiparp	TCDD-inducible poly(ADP-ribose) polymerase	NM_178892	RefSeq	Mus musculus TCDD-inducible poly(ADP-ribose) polymerase (Tiparp), mRNA.	TRUE	99929	Mm.246398	Q8C1B2	chr3	GO:0001570 // GO:0001822 // GO:0006471 // GO:0006807 // GO:0008209 // GO:0008210 // GO:0008585 // GO:0009791 // GO:0010629 // GO:0030097 // GO:0044236 // GO:0045732 // GO:0048008 // GO:0048705 // GO:0048745 // GO:0060021 // GO:0060325 // GO:0071407 // GO:0010629 // GO:0045732 // GO:0071407	vasculogenesis // kidney development // protein ADP-ribosylation // nitrogen compound metabolic process // androgen metabolic process // estrogen metabolic process // female gonad development // post-embryonic development // negative regulation of gene expression // hemopoiesis // multicellular organismal metabolic process // positive regulation of protein catabolic process // platelet-derived gr…	GO:0005634 // GO:0005634	nucleus // nucleus	GO:0003950 // GO:0003950 // GO:0016740 // GO:0016757 // GO:0035326 // GO:0046872 // GO:0003950 // GO:0003950 // GO:0035326	NAD+ ADP-ribosyltransferase activity // NAD+ ADP-ribosyltransferase activity // transferase activity // transferase activity, transferring glycosyl groups // enhancer binding // metal ion binding // NAD+ ADP-ribosyltransferase activity // NAD+ ADP-ribosyltransferase activity // enhancer binding
71.3876	145.881	0.489356	-1.03104	NM_001287172	Alpl	alkaline phosphatase, liver/bone/kidney	NM_001287172	RefSeq	Mus musculus alkaline phosphatase, liver/bone/kidney (Alpl), transcript variant 2, mRNA.	TRUE	11647	Mm.288186	P09242	chr4	GO:0001649 // GO:0001958 // GO:0003006 // GO:0008152 // GO:0016311 // GO:0016311 // GO:0046677 // GO:0051384 // GO:0071407 // GO:0016311 // GO:0032496 // GO:0033280 // GO:0051384 // GO:0071529 // GO:0016311	osteoblast differentiation // endochondral ossification // developmental process involved in reproduction // metabolic process // dephosphorylation // dephosphorylation // response to antibiotic // response to glucocorticoid // cellular response to organic cyclic compound // dephosphorylation // response to lipopolysaccharide // response to vitamin D // response to glucocorticoid // cementum mine…	GO:0005615 // GO:0005886 // GO:0005886 // GO:0016020 // GO:0031012 // GO:0031225 // GO:0065010 // GO:0070062 // GO:0005615 // GO:0005886 // GO:0016020	extracellular space // plasma membrane // plasma membrane // membrane // extracellular matrix // anchored component of membrane // extracellular membrane-bounded organelle // extracellular vesicular exosome // extracellular space // plasma membrane // membrane	GO:0003824 // GO:0004035 // GO:0004035 // GO:0005515 // GO:0016462 // GO:0016462 // GO:0016787 // GO:0016791 // GO:0046872 // GO:0004035 // GO:0004035	catalytic activity // alkaline phosphatase activity // alkaline phosphatase activity // protein binding // pyrophosphatase activity // pyrophosphatase activity // hydrolase activity // phosphatase activity // metal ion binding // alkaline phosphatase activity // alkaline phosphatase activity
9.24173	18.8765	0.489588	-1.03036	ENSMUST00000079237	Zfp125	zinc finger protein 125	ENSMUST00000079237	ENSEMBL	ensembl:known chromosome:GRCm38:12:20899822:20900867:-1 gene:ENSMUSG00000069755 gene_biotype:protein_coding transcript_biotype:protein_coding	FALSE	---	---	F6SU29	chr12	GO:0008150	biological_process	GO:0005575	cellular_component	GO:0003674 // GO:0003676 // GO:0046872	molecular_function // nucleic acid binding // metal ion binding
39.732	81.0747	0.490066	-1.02895	ENSMUST00000157979	Gm25820	predicted gene, 25820	ENSMUST00000157979	ENSEMBL	ncrna:known chromosome:GRCm38:3:88693930:88694057:1 gene:ENSMUSG00000088604 gene_biotype:snoRNA transcript_biotype:snoRNA	TRUE	---	---	---	chr3	---	---	---	---	---	---
8.92421	18.2102	0.490066	-1.02895	ENSMUST00000083425	Gm23136	predicted gene, 23136	ENSMUST00000083425	ENSEMBL	ncrna:known chromosome:GRCm38:9:64176661:64176759:1 gene:ENSMUSG00000095868 gene_biotype:snoRNA transcript_biotype:snoRNA	TRUE	---	---	---	chr9	---	---	---	---	---	---
100.131	204.304	0.490109	-1.02883	NM_001013780	Slc25a34	solute carrier family 25, member 34	NM_001013780	RefSeq	Mus musculus solute carrier family 25, member 34 (Slc25a34), mRNA.	TRUE	384071	Mm.295682	A2ADF7	chr4	GO:0006810 // GO:0008150	transport // biological_process	GO:0005739 // GO:0005743 // GO:0016020 // GO:0016021 // GO:0005739	mitochondrion // mitochondrial inner membrane // membrane // integral component of membrane // mitochondrion	GO:0003674	molecular_function
53.2025	108.466	0.490501	-1.02767	ENSMUST00000082519	Snord21	small nucleolar RNA, C/D box 21	ENSMUST00000082519	ENSEMBL	ncrna:known chromosome:GRCm38:5:107904555:107904648:1 gene:ENSMUSG00000064453 gene_biotype:snoRNA transcript_biotype:snoRNA	TRUE	---	---	P47962	chr5	---	---	---	---	---	---
164.408	334.916	0.490891	-1.02652	NM_133926	Camk1	calcium/calmodulin-dependent protein kinase I	NM_133926	RefSeq	Mus musculus calcium/calmodulin-dependent protein kinase I (Camk1), mRNA.	TRUE	52163	Mm.277373	Q91YS8	chr6	GO:0006468 // GO:0006468 // GO:0006468 // GO:0006913 // GO:0006913 // GO:0007049 // GO:0007165 // GO:0007275 // GO:0007399 // GO:0008152 // GO:0010976 // GO:0016310 // GO:0030154 // GO:0032880 // GO:0043393 // GO:0046827 // GO:0051147 // GO:0051149 // GO:0051835 // GO:0060999 // GO:0071902 // GO:0006468 // GO:0010976 // GO:0010976 // GO:0032880 // GO:0032880 // GO:0043393 // GO:0043393 // GO:0051…	protein phosphorylation // protein phosphorylation // protein phosphorylation // nucleocytoplasmic transport // nucleocytoplasmic transport // cell cycle // signal transduction // multicellular organismal development // nervous system development // metabolic process // positive regulation of neuron projection development // phosphorylation // cell differentiation // regulation of protein localiz…	GO:0005622 // GO:0005623 // GO:0005634 // GO:0005737 // GO:0005954	intracellular // cell // nucleus // cytoplasm // calcium- and calmodulin-dependent protein kinase complex	GO:0000166 // GO:0003824 // GO:0004672 // GO:0004674 // GO:0004683 // GO:0005515 // GO:0005516 // GO:0005524 // GO:0016301 // GO:0016740 // GO:0016772 // GO:0004683 // GO:0004683	nucleotide binding // catalytic activity // protein kinase activity // protein serine/threonine kinase activity // calmodulin-dependent protein kinase activity // protein binding // calmodulin binding // ATP binding // kinase activity // transferase activity // transferase activity, transferring phosphorus-containing groups // calmodulin-dependent protein kinase activity // calmodulin-dependent p…
31.5958	64.3092	0.491311	-1.02529	ENSMUST00000043929	Ccdc68	coiled-coil domain containing 68	ENSMUST00000043929	ENSEMBL	ensembl_havana_transcript:known chromosome:GRCm38:18:69925466:69969484:1 gene:ENSMUSG00000038903 gene_biotype:protein_coding transcript_biotype:protein_coding	TRUE	381175	Mm.266831	Q8BVC4	chr18	GO:0008150	biological_process	GO:0005575	cellular_component	GO:0003674	molecular_function
10.6394	21.626	0.491974	-1.02335	ENSMUST00000158467	Gm25654	predicted gene, 25654	ENSMUST00000158467	ENSEMBL	ncrna:known chromosome:GRCm38:13:64296437:64296524:-1 gene:ENSMUSG00000089092 gene_biotype:snRNA transcript_biotype:snRNA	FALSE	---	---	---	chr13	---	---	---	---	---	---
469.256	953.466	0.492158	-1.02281	NR_029412	Snora16a	small nucleolar RNA, H/ACA box 16A	NR_029412	RefSeq	Mus musculus small nucleolar RNA, H/ACA box 16A (Snora16a), small nucleolar RNA.	TRUE	100310813	Mm.482271	---	chr4	---	---	---	---	---	---
59.932	121.562	0.493016	-1.02029	ENSMUST00000083060	Gm22422	predicted gene, 22422	ENSMUST00000083060	ENSEMBL	ncrna:known chromosome:GRCm38:16:56035753:56035887:-1 gene:ENSMUSG00000064994 gene_biotype:snoRNA transcript_biotype:snoRNA	FALSE	---	---	---	chr16	---	---	---	---	---	---
4.65961	9.41558	0.494883	-1.01484	NM_146866	Olfr1008	olfactory receptor 1008	NM_146866	RefSeq	Mus musculus olfactory receptor 1008 (Olfr1008), mRNA.	TRUE	258866	Mm.377726	Q8VGC7	chr2	GO:0007165 // GO:0007186 // GO:0007608 // GO:0050896 // GO:0050911 // GO:0007186 // GO:0007186 // GO:0007608 // GO:0007608 // GO:0050911 // GO:0050911	signal transduction // G-protein coupled receptor signaling pathway // sensory perception of smell // response to stimulus // detection of chemical stimulus involved in sensory perception of smell // G-protein coupled receptor signaling pathway // G-protein coupled receptor signaling pathway // sensory perception of smell // sensory perception of smell // detection of chemical stimulus involved i…	GO:0005886 // GO:0016020 // GO:0016021 // GO:0016021 // GO:0016021	plasma membrane // membrane // integral component of membrane // integral component of membrane // integral component of membrane	GO:0004871 // GO:0004930 // GO:0004984 // GO:0004984 // GO:0004984	signal transducer activity // G-protein coupled receptor activity // olfactory receptor activity // olfactory receptor activity // olfactory receptor activity
550.879	1112.63	0.495113	-1.01417	NM_025799	Fuca2	fucosidase, alpha-L- 2, plasma	NM_025799	RefSeq	Mus musculus fucosidase, alpha-L- 2, plasma (Fuca2), mRNA.	FALSE	66848	Mm.26625	Q99KR8	chr10	GO:0005975 // GO:0006004 // GO:0008152 // GO:0009617 // GO:0016139 // GO:2000535 // GO:0006004	carbohydrate metabolic process // fucose metabolic process // metabolic process // response to bacterium // glycoside catabolic process // regulation of entry of bacterium into host cell // fucose metabolic process	GO:0005576 // GO:0005615 // GO:0005764 // GO:0005764	extracellular region // extracellular space // lysosome // lysosome	GO:0004560 // GO:0016787 // GO:0016798 // GO:0042806 // GO:0004560 // GO:0004560 // GO:0042806	alpha-L-fucosidase activity // hydrolase activity // hydrolase activity, acting on glycosyl bonds // fucose binding // alpha-L-fucosidase activity // alpha-L-fucosidase activity // fucose binding
49.183	99.2484	0.495555	-1.01288	NM_020033	Ankrd2	ankyrin repeat domain 2 (stretch responsive muscle)	NM_020033	RefSeq	Mus musculus ankyrin repeat domain 2 (stretch responsive muscle) (Ankrd2), mRNA.	TRUE	56642	Mm.143737	Q9WV06	chr19	GO:0035914 // GO:0045662 // GO:0045662 // GO:0045662	skeletal muscle cell differentiation // negative regulation of myoblast differentiation // negative regulation of myoblast differentiation // negative regulation of myoblast differentiation	GO:0000791 // GO:0005634 // GO:0005634 // GO:0005634 // GO:0005737 // GO:0005829 // GO:0005829 // GO:0030016 // GO:0030017 // GO:0031674 // GO:0043231 // GO:0005634 // GO:0005829 // GO:0016605 // GO:0031674 // GO:0043231	euchromatin // nucleus // nucleus // nucleus // cytoplasm // cytosol // cytosol // myofibril // sarcomere // I band // intracellular membrane-bounded organelle // nucleus // cytosol // PML body // I band // intracellular membrane-bounded organelle	GO:0005515 // GO:0031432 // GO:0043422 // GO:0043422 // GO:0043422	protein binding // titin binding // protein kinase B binding // protein kinase B binding // protein kinase B binding
186.669	376.192	0.496206	-1.01099	NM_011327	Scp2	sterol carrier protein 2, liver	NM_011327	RefSeq	Mus musculus sterol carrier protein 2, liver (Scp2), mRNA.	TRUE	20280	Mm.379011	P32020	chr4	GO:0006637 // GO:0006694 // GO:0006701 // GO:0006810 // GO:0006869 // GO:0007031 // GO:0008152 // GO:0010893 // GO:0015914 // GO:0032385 // GO:0032959 // GO:0045940 // GO:0072659 // GO:1901373 // GO:0006694 // GO:0006701 // GO:0015914 // GO:0032385 // GO:0032959 // GO:0045940 // GO:0072659 // GO:1901373	acyl-CoA metabolic process // steroid biosynthetic process // progesterone biosynthetic process // transport // lipid transport // peroxisome organization // metabolic process // positive regulation of steroid biosynthetic process // phospholipid transport // positive regulation of intracellular cholesterol transport // inositol trisphosphate biosynthetic process // positive regulation of steroid…	GO:0005634 // GO:0005737 // GO:0005739 // GO:0005777 // GO:0005777 // GO:0043231 // GO:0043234 // GO:0005634 // GO:0005737 // GO:0005739 // GO:0005777 // GO:0043231 // GO:0043234	nucleus // cytoplasm // mitochondrion // peroxisome // peroxisome // intracellular membrane-bounded organelle // protein complex // nucleus // cytoplasm // mitochondrion // peroxisome // intracellular membrane-bounded organelle // protein complex	GO:0000062 // GO:0003824 // GO:0005102 // GO:0005515 // GO:0008289 // GO:0008526 // GO:0015485 // GO:0016740 // GO:0016746 // GO:0016747 // GO:0033814 // GO:0036042 // GO:0050632 // GO:0070538 // GO:0000062 // GO:0005102 // GO:0008526 // GO:0015485 // GO:0036042 // GO:0070538	fatty-acyl-CoA binding // catalytic activity // receptor binding // protein binding // lipid binding // phosphatidylinositol transporter activity // cholesterol binding // transferase activity // transferase activity, transferring acyl groups // transferase activity, transferring acyl groups other than amino-acyl groups // propanoyl-CoA C-acyltransferase activity // long-chain fatty acyl-CoA bind…
4.94487	9.95382	0.496782	-1.00932	NR_030532	Mir743	microRNA 743	NR_030532	RefSeq	Mus musculus microRNA 743 (Mir743), microRNA.	TRUE	100049546	---	---	chrX	---	---	---	---	---	---
119.825	240.843	0.497522	-1.00717	NM_145434	Nr1d1	nuclear receptor subfamily 1, group D, member 1	NM_145434	RefSeq	Mus musculus nuclear receptor subfamily 1, group D, member 1 (Nr1d1), mRNA.	FALSE	217166	Mm.390397	Q3UV55	chr11	GO:0000122 // GO:0005978 // GO:0006351 // GO:0006355 // GO:0007623 // GO:0010498 // GO:0010871 // GO:0019216 // GO:0030154 // GO:0032922 // GO:0034144 // GO:0035947 // GO:0042752 // GO:0042752 // GO:0043401 // GO:0044321 // GO:0045598 // GO:0045892 // GO:0045892 // GO:0045892 // GO:0045893 // GO:0045893 // GO:0048511 // GO:0060086 // GO:0061178 // GO:0061469 // GO:0070859 // GO:0071222 // GO:2000…	negative regulation of transcription from RNA polymerase II promoter // glycogen biosynthetic process // transcription, DNA-templated // regulation of transcription, DNA-templated // circadian rhythm // proteasomal protein catabolic process // negative regulation of receptor biosynthetic process // regulation of lipid metabolic process // cell differentiation // circadian regulation of gene expre…	GO:0000790 // GO:0005634 // GO:0005737 // GO:0030425 // GO:0042995 // GO:0043197 // GO:0000790 // GO:0005634 // GO:0005654 // GO:0005737 // GO:0030425 // GO:0043197	nuclear chromatin // nucleus // cytoplasm // dendrite // cell projection // dendritic spine // nuclear chromatin // nucleus // nucleoplasm // cytoplasm // dendrite // dendritic spine	GO:0001046 // GO:0001046 // GO:0001222 // GO:0003677 // GO:0003700 // GO:0003707 // GO:0005515 // GO:0008270 // GO:0020037 // GO:0043565 // GO:0044212 // GO:0046872 // GO:0001046 // GO:0001222 // GO:0001222 // GO:0003677 // GO:0003700 // GO:0020037 // GO:0044212	core promoter sequence-specific DNA binding // core promoter sequence-specific DNA binding // transcription corepressor binding // DNA binding // sequence-specific DNA binding transcription factor activity // steroid hormone receptor activity // protein binding // zinc ion binding // heme binding // sequence-specific DNA binding // transcription regulatory region DNA binding // metal ion binding …
38.2471	76.6234	0.499157	-1.00243	ENSMUST00000104317	Gm24233	predicted gene, 24233	ENSMUST00000104317	ENSEMBL	ncrna:known chromosome:GRCm38:12:59134072:59134193:1 gene:ENSMUSG00000077505 gene_biotype:snoRNA transcript_biotype:snoRNA	FALSE	---	---	---	chr12	---	---	---	---	---	---
42.6138	85.0772	0.500884	-0.997451	NM_016712	Tmod4	tropomodulin 4	NM_016712	RefSeq	Mus musculus tropomodulin 4 (Tmod4), mRNA.	TRUE	50874	Mm.71935	Q9JLH8	chr3	GO:0008150	biological_process	GO:0005737 // GO:0005856 // GO:0005865	cytoplasm // cytoskeleton // striated muscle thin filament	GO:0003779 // GO:0005523 // GO:0005523	actin binding // tropomyosin binding // tropomyosin binding
238.105	475.229	0.501032	-0.997025	NM_029701	Spcs3	signal peptidase complex subunit 3 homolog (S. cerevisiae)	NM_029701	RefSeq	Mus musculus signal peptidase complex subunit 3 homolog (S. cerevisiae) (Spcs3), mRNA.	TRUE	76687	Mm.86437	Q6ZWQ7	chr8	GO:0006465 // GO:0006508 // GO:0008150	signal peptide processing // proteolysis // biological_process	GO:0005783 // GO:0005783 // GO:0005787 // GO:0016021	endoplasmic reticulum // endoplasmic reticulum // signal peptidase complex // integral component of membrane	GO:0003674 // GO:0008233	molecular_function // peptidase activity
22.8245	45.5111	0.501515	-0.995635	ENSMUST00000083227	n-R5s167	nuclear encoded rRNA 5S 167	ENSMUST00000083227	ENSEMBL	ncrna:known chromosome:GRCm38:6:132591058:132591178:1 gene:ENSMUSG00000095102 gene_biotype:rRNA transcript_biotype:rRNA	TRUE	---	---	---	chr6	---	---	---	---	---	---
470.639	937.716	0.501899	-0.99453	ENSMUST00000083844	Gm22154	predicted gene, 22154	ENSMUST00000083844	ENSEMBL	ncrna:known chromosome:GRCm38:4:123293152:123293282:1 gene:ENSMUSG00000065778 gene_biotype:snoRNA transcript_biotype:snoRNA	TRUE	---	---	---	chr4	---	---	---	---	---	---
78.098	155.378	0.502631	-0.992428	ENSMUST00000157338	Gm25394	predicted gene, 25394	ENSMUST00000157338	ENSEMBL	ncrna:known chromosome:GRCm38:13:49684301:49684433:1 gene:ENSMUSG00000087963 gene_biotype:snoRNA transcript_biotype:snoRNA	FALSE	---	---	---	chr13	---	---	---	---	---	---
38.3742	76.323	0.502787	-0.991982	ENSMUST00000102977 // ENSMUST00000102977 // ENSMUST00000102977 // ENSMUST00000102977 // ENSMUST00000102977 // ENSMUST00000102977 // ENSMUST00000102977 // ENSMUST00000102977 // ENSMUST00000102977 // ENSMUST00000102977 // ENSMUST00000102977 // ENSMUST00000102977 // ENSMUST00000102977	Hist1h4m // Hist1h4b // Hist1h4a // Hist4h4 // Hist1h4n // Hist1h4k // Hist1h4j // Hist1h4i // Hist1h4f // Hist1h4d // Hist1h4c // Hist2h4 // Hist1h4h	histone cluster 1, H4m // histone cluster 1, H4b // histone cluster 1, H4a // histone cluster 4, H4 // histone cluster 1, H4n // histone cluster 1, H4k // histone cluster 1, H4j // histone cluster 1, H4i // histone cluster 1, H4f // histone cluster 1, H4d // histone cluster 1, H4c // histone cluster 2, H4 // histone cluster 1, H4h	ENSMUST00000102977	ENSEMBL	ensembl_havana_transcript:known chromosome:GRCm38:13:22040636:22041362:-1 gene:ENSMUSG00000060639 gene_biotype:protein_coding transcript_biotype:protein_coding	FALSE	100041230	Mm.261642 // Mm.228709 // Mm.246720 // Mm.489077 // Mm.261664 // Mm.255646 // Mm.486099 // Mm.14775 // Mm.377875 // Mm.442307 // Mm.260530 // Mm.261662 // Mm.227295 // Mm.158272	P62806	chr13	GO:0006335 // GO:0006336 // GO:0045653 // GO:0006334 // GO:0006352 // GO:0045653 // GO:0006334 // GO:0008150	DNA replication-dependent nucleosome assembly // DNA replication-independent nucleosome assembly // negative regulation of megakaryocyte differentiation // nucleosome assembly // DNA-templated transcription, initiation // negative regulation of megakaryocyte differentiation // nucleosome assembly // biological_process	GO:0000228 // GO:0005634 // GO:0043234 // GO:0070062 // GO:0000786 // GO:0005634 // GO:0005654 // GO:0005730 // GO:0015629 // GO:0000786 // GO:0005694 // GO:0005575	nuclear chromosome // nucleus // protein complex // extracellular vesicular exosome // nucleosome // nucleus // nucleoplasm // nucleolus // actin cytoskeleton // nucleosome // chromosome // cellular_component	GO:0044822 // GO:0005515 // GO:0003677 // GO:0046982 // GO:0003677 // GO:0003674	poly(A) RNA binding // protein binding // DNA binding // protein heterodimerization activity // DNA binding // molecular_function
11.8344	23.5165	0.503238	-0.990687	---	---	---	GENSCAN00000031440	ENSEMBL	cdna:genscan chromosome:GRCm38:10:91227013:91228563:1 transcript_biotype:protein_coding	FALSE	---	---	---	chr10	---	---	---	---	---	---
93.2016	184.804	0.504326	-0.987573	NR_034046	Snora61	small nucleolar RNA, H/ACA box 61	NR_034046	RefSeq	Mus musculus small nucleolar RNA, H/ACA box 61 (Snora61), small nucleolar RNA.	TRUE	100217440	---	---	chr4	---	---	---	---	---	---
37.3336	73.8275	0.505686	-0.983685	NM_008439	Khk	ketohexokinase	NM_008439	RefSeq	Mus musculus ketohexokinase (Khk), mRNA.	TRUE	16548	Mm.22451	P97328	chr5	GO:0005975 // GO:0006000 // GO:0006000 // GO:0009744 // GO:0009749 // GO:0010043 // GO:0016310 // GO:0032868 // GO:0046835 // GO:0046835 // GO:0070873 // GO:0006000 // GO:0046835	carbohydrate metabolic process // fructose metabolic process // fructose metabolic process // response to sucrose // response to glucose // response to zinc ion // phosphorylation // response to insulin // carbohydrate phosphorylation // carbohydrate phosphorylation // regulation of glycogen metabolic process // fructose metabolic process // carbohydrate phosphorylation	GO:0005634 // GO:0005737 // GO:0005737 // GO:0070062 // GO:0005737	nucleus // cytoplasm // cytoplasm // extracellular vesicular exosome // cytoplasm	GO:0000166 // GO:0004454 // GO:0004454 // GO:0005524 // GO:0016301 // GO:0016740 // GO:0004454	nucleotide binding // ketohexokinase activity // ketohexokinase activity // ATP binding // kinase activity // transferase activity // ketohexokinase activity
299.569	590.825	0.507036	-0.979841	ENSMUST00000082624	Gm24620	predicted gene, 24620	ENSMUST00000082624	ENSEMBL	ncrna:known chromosome:GRCm38:13:46767520:46767649:-1 gene:ENSMUSG00000064558 gene_biotype:snoRNA transcript_biotype:snoRNA	FALSE	---	---	---	chr13	---	---	---	---	---	---
28.1445	55.4607	0.507467	-0.978614	NR_028128	Snord68	small nucleolar RNA, C/D box 68	NR_028128	RefSeq	Mus musculus small nucleolar RNA, C/D box 68 (Snord68), small nucleolar RNA.	TRUE	100302565	---	P47963	chr8	---	---	---	---	---	---
12.6307	24.8238	0.508812	-0.974795	BC054745	Asb4	ankyrin repeat and SOCS box-containing 4	BC054745	GenBank	Mus musculus ankyrin repeat and SOCS box-containing 4, mRNA (cDNA clone MGC:64746 IMAGE:6836490), complete cds.	TRUE	65255	Mm.51340	Q9WV71	chr6	GO:0035556 // GO:0051865 // GO:2001214 // GO:0016567	intracellular signal transduction // protein autoubiquitination // positive regulation of vasculogenesis // protein ubiquitination	GO:0031462 // GO:0031462 // GO:0031466 // GO:0031466 // GO:0031462 // GO:0031466	Cul2-RING ubiquitin ligase complex // Cul2-RING ubiquitin ligase complex // Cul5-RING ubiquitin ligase complex // Cul5-RING ubiquitin ligase complex // Cul2-RING ubiquitin ligase complex // Cul5-RING ubiquitin ligase complex	GO:0004842 // GO:0019899 // GO:0031625	ubiquitin-protein transferase activity // enzyme binding // ubiquitin protein ligase binding
187.329	367.79	0.509337	-0.973307	ENSMUST00000082713	Gm23301	predicted gene, 23301	ENSMUST00000082713	ENSEMBL	ncrna:known chromosome:GRCm38:18:75001455:75001519:1 gene:ENSMUSG00000064647 gene_biotype:snoRNA transcript_biotype:snoRNA	TRUE	---	---	---	chr18	---	---	---	---	---	---
355.423	697.806	0.509343	-0.973291	ENSMUST00000083794	Gm26175	predicted gene, 26175	ENSMUST00000083794	ENSEMBL	ncrna:known chromosome:GRCm38:6:97162817:97162947:-1 gene:ENSMUSG00000065728 gene_biotype:snoRNA transcript_biotype:snoRNA	TRUE	---	---	---	chr6	---	---	---	---	---	---
5.15237	10.1121	0.509523	-0.972781	ENSMUST00000157396	Gm22145	predicted gene, 22145	ENSMUST00000157396	ENSEMBL	ncrna:known chromosome:GRCm38:9:67104208:67104355:1 gene:ENSMUSG00000088021 gene_biotype:snRNA transcript_biotype:snRNA	TRUE	---	---	---	chr9	---	---	---	---	---	---
69.0395	135.039	0.511254	-0.967887	NR_028531	Snord69	small nucleolar RNA, C/D box 69	NR_028531	RefSeq	Mus musculus small nucleolar RNA, C/D box 69 (Snord69), small nucleolar RNA.	FALSE	100217431	---	---	chr14	---	---	---	---	---	---
185.26	361.712	0.512175	-0.965292	ENSMUST00000083947	Gm22866	predicted gene, 22866	ENSMUST00000083947	ENSEMBL	ncrna:known chromosome:GRCm38:9:90351995:90352171:1 gene:ENSMUSG00000065881 gene_biotype:snRNA transcript_biotype:snRNA	TRUE	---	---	---	chr9	---	---	---	---	---	---
149.187	291.193	0.512331	-0.964852	ENSMUST00000104261	Gm23127	predicted gene, 23127	ENSMUST00000104261	ENSEMBL	ncrna:known chromosome:GRCm38:13:75768068:75768197:1 gene:ENSMUSG00000077449 gene_biotype:snoRNA transcript_biotype:snoRNA	FALSE	---	---	Q3UKU1	chr13	---	---	---	---	---	---
378.488	738.098	0.512789	-0.963564	ENSMUST00000158064	Scarna17	small Cajal body-specific RNA 17	ENSMUST00000158064	ENSEMBL	ncrna:known chromosome:GRCm38:18:74778391:74778469:-1 gene:ENSMUSG00000088689 gene_biotype:snoRNA transcript_biotype:snoRNA	TRUE	---	---	---	chr19	---	---	---	---	---	---
1159.19	2260.32	0.512842	-0.963415	ENSMUST00000116836	Snord100	small nucleolar RNA, C/D box 100	ENSMUST00000116836	ENSEMBL	ncrna:known chromosome:GRCm38:10:23785750:23785823:-1 gene:ENSMUSG00000080486 gene_biotype:snoRNA transcript_biotype:snoRNA	FALSE	---	---	---	chr10	---	---	---	---	---	---
4.44541	8.66815	0.512844	-0.963409	NM_001166729	Vmn1r31	vomeronasal 1 receptor 31	NM_001166729	RefSeq	Mus musculus vomeronasal 1 receptor 31 (Vmn1r31), mRNA.	TRUE	626828	Mm.480268	H3BK49	chr6	GO:0007186 // GO:0008150	G-protein coupled receptor signaling pathway // biological_process	GO:0005575 // GO:0016021	cellular_component // integral component of membrane	GO:0003674 // GO:0016503	molecular_function // pheromone receptor activity
5.06479	9.85975	0.513683	-0.96105	ENSMUST00000082660	Gm23330	predicted gene, 23330	ENSMUST00000082660	ENSEMBL	ncrna:known chromosome:GRCm38:3:19560253:19560416:1 gene:ENSMUSG00000096211 gene_biotype:snRNA transcript_biotype:snRNA	TRUE	---	---	---	chr3	---	---	---	---	---	---
48.1966	93.7315	0.514198	-0.959604	NM_029271	Mrpl32	mitochondrial ribosomal protein L32	NM_029271	RefSeq	Mus musculus mitochondrial ribosomal protein L32 (Mrpl32), mRNA.	FALSE	75398	Mm.36511	Q9DCI9	chr13	GO:0006412 // GO:0006412	translation // translation	GO:0005739 // GO:0005762 // GO:0005840 // GO:0015934 // GO:0030529 // GO:0005739	mitochondrion // mitochondrial large ribosomal subunit // ribosome // large ribosomal subunit // ribonucleoprotein complex // mitochondrion	GO:0003735 // GO:0044822 // GO:0003735	structural constituent of ribosome // poly(A) RNA binding // structural constituent of ribosome
195.612	380.394	0.514235	-0.9595	ENSMUST00000082907	Gm26205	predicted gene, 26205	ENSMUST00000082907	ENSEMBL	ncrna:known chromosome:GRCm38:5:121205010:121205143:1 gene:ENSMUSG00000064841 gene_biotype:snoRNA transcript_biotype:snoRNA	TRUE	---	Mm.486521	---	chr5	---	---	---	---	---	---
5.46072	10.5754	0.516363	-0.953544	ENSMUST00000104212	Gm25417	predicted gene, 25417	ENSMUST00000104212	ENSEMBL	ncrna:known chromosome:GRCm38:9:92527578:92527708:-1 gene:ENSMUSG00000077400 gene_biotype:snoRNA transcript_biotype:snoRNA	TRUE	---	---	---	chr9	---	---	---	---	---	---
23.9278	46.2979	0.516823	-0.952259	NM_172607	Naprt1	nicotinate phosphoribosyltransferase domain containing 1	NM_172607	RefSeq	Mus musculus nicotinate phosphoribosyltransferase domain containing 1 (Naprt1), mRNA.	FALSE	223646	Mm.288368	Q8CC86	chr15	GO:0006979 // GO:0009435 // GO:0019358 // GO:0019363 // GO:0006979 // GO:0006979 // GO:0009435	response to oxidative stress // NAD biosynthetic process // nicotinate nucleotide salvage // pyridine nucleotide biosynthetic process // response to oxidative stress // response to oxidative stress // NAD biosynthetic process	GO:0005737 // GO:0005829 // GO:0070062 // GO:0005634 // GO:0005794 // GO:0005829 // GO:0005829	cytoplasm // cytosol // extracellular vesicular exosome // nucleus // Golgi apparatus // cytosol // cytosol	GO:0004514 // GO:0004516 // GO:0016740 // GO:0016874 // GO:0004516 // GO:0004516	nicotinate-nucleotide diphosphorylase (carboxylating) activity // nicotinate phosphoribosyltransferase activity // transferase activity // ligase activity // nicotinate phosphoribosyltransferase activity // nicotinate phosphoribosyltransferase activity
17.5467	33.7362	0.520116	-0.943094	ENSMUST00000104327	Gm25878	predicted gene, 25878	ENSMUST00000104327	ENSEMBL	ncrna:known chromosome:GRCm38:2:167063473:167063565:1 gene:ENSMUSG00000077515 gene_biotype:snoRNA transcript_biotype:snoRNA	TRUE	---	---	Q3V494	chr2	---	---	---	---	---	---
18.3473	35.2167	0.520982	-0.940695	ENSMUST00000179674	Gm22638	predicted gene, 22638	ENSMUST00000179674	ENSEMBL	ncrna:known chromosome:GRCm38:7:38380349:38380455:1 gene:ENSMUSG00000094848 gene_biotype:snRNA transcript_biotype:snRNA	TRUE	---	---	---	chr7	---	---	---	---	---	---
29.6769	56.8625	0.521905	-0.93814	NM_025821	Carhsp1	calcium regulated heat stable protein 1	NM_025821	RefSeq	Mus musculus calcium regulated heat stable protein 1 (Carhsp1), mRNA.	FALSE	52502	Mm.142095	Q9CR86	chr16	GO:0006355 // GO:0043488	regulation of transcription, DNA-templated // regulation of mRNA stability	GO:0000177 // GO:0005737 // GO:0005829 // GO:0043186 // GO:0000932 // GO:0005737	cytoplasmic exosome (RNase complex) // cytoplasm // cytosol // P granule // cytoplasmic mRNA processing body // cytoplasm	GO:0003676 // GO:0003677 // GO:0003723 // GO:0003730 // GO:0005515 // GO:0003730	nucleic acid binding // DNA binding // RNA binding // mRNA 3'-UTR binding // protein binding // mRNA 3'-UTR binding
38.2672	73.3076	0.522009	-0.937854	NM_198012	Trim68	tripartite motif-containing 68	NM_198012	RefSeq	Mus musculus tripartite motif-containing 68 (Trim68), mRNA.	TRUE	101700	Mm.39043	Q8K243	chr7	GO:0051865 // GO:0060765 // GO:0016567 // GO:0051865 // GO:0060765	protein autoubiquitination // regulation of androgen receptor signaling pathway // protein ubiquitination // protein autoubiquitination // regulation of androgen receptor signaling pathway	GO:0005622 // GO:0005634 // GO:0005730 // GO:0005737 // GO:0005794 // GO:0005634 // GO:0005634 // GO:0005737 // GO:0048471 // GO:0005730 // GO:0005794	intracellular // nucleus // nucleolus // cytoplasm // Golgi apparatus // nucleus // nucleus // cytoplasm // perinuclear region of cytoplasm // nucleolus // Golgi apparatus	GO:0004842 // GO:0008270 // GO:0008766 // GO:0016874 // GO:0018169 // GO:0035035 // GO:0043773 // GO:0043774 // GO:0046872 // GO:0050681 // GO:0070735 // GO:0070736 // GO:0070737 // GO:0070738 // GO:0070739 // GO:0070740 // GO:0004842 // GO:0035035 // GO:0004842 // GO:0035035 // GO:0050681	ubiquitin-protein transferase activity // zinc ion binding // UDP-N-acetylmuramoylalanyl-D-glutamyl-2,6-diaminopimelate-D-alanyl-D-alanine ligase activity // ligase activity // ribosomal S6-glutamic acid ligase activity // histone acetyltransferase binding // coenzyme F420-0 gamma-glutamyl ligase activity // coenzyme F420-2 alpha-glutamyl ligase activity // metal ion binding // androgen receptor …
23.1309	44.2201	0.523086	-0.93488	NM_007934	Enpep	glutamyl aminopeptidase	NM_007934	RefSeq	Mus musculus glutamyl aminopeptidase (Enpep), mRNA.	TRUE	13809	Mm.1193	P16406	chr3	GO:0001525 // GO:0003081 // GO:0006508 // GO:0006508 // GO:0006725 // GO:0008283 // GO:0016477 // GO:0003081 // GO:0003081 // GO:0006508 // GO:0008283 // GO:0008283 // GO:0008283 // GO:0016477 // GO:0016477 // GO:0016477 // GO:0032835	angiogenesis // regulation of systemic arterial blood pressure by renin-angiotensin // proteolysis // proteolysis // cellular aromatic compound metabolic process // cell proliferation // cell migration // regulation of systemic arterial blood pressure by renin-angiotensin // regulation of systemic arterial blood pressure by renin-angiotensin // proteolysis // cell proliferation // cell proliferat…	GO:0005765 // GO:0005886 // GO:0005903 // GO:0009897 // GO:0012506 // GO:0016020 // GO:0016021 // GO:0016324 // GO:0031410 // GO:0031983 // GO:0045177 // GO:0070062 // GO:0005765	lysosomal membrane // plasma membrane // brush border // external side of plasma membrane // vesicle membrane // membrane // integral component of membrane // apical plasma membrane // cytoplasmic vesicle // vesicle lumen // apical part of cell // extracellular vesicular exosome // lysosomal membrane	GO:0004177 // GO:0008233 // GO:0008237 // GO:0008270 // GO:0016787 // GO:0042277 // GO:0046872 // GO:0070006 // GO:0004177 // GO:0008233 // GO:0008237 // GO:0070006	aminopeptidase activity // peptidase activity // metallopeptidase activity // zinc ion binding // hydrolase activity // peptide binding // metal ion binding // metalloaminopeptidase activity // aminopeptidase activity // peptidase activity // metallopeptidase activity // metalloaminopeptidase activity
23.0664	44.0803	0.523281	-0.934341	---	---	---	NONMMUT061205	NONCODE	Non-coding transcript identified by NONCODE: Sense No Exonic	TRUE	---	---	---	chr7	---	---	---	---	---	---
9.99471	19.0937	0.523457	-0.933857	NM_010639	Klk1	kallikrein 1	NM_010639	RefSeq	Mus musculus kallikrein 1 (Klk1), mRNA.	TRUE	16612	Mm.142722	P15947	chr7	GO:0006508	proteolysis	GO:0005634	nucleus	GO:0003824 // GO:0004252 // GO:0008233 // GO:0008236 // GO:0016787	catalytic activity // serine-type endopeptidase activity // peptidase activity // serine-type peptidase activity // hydrolase activity
80.8281	154.09	0.524551	-0.930844	NR_003681	Snora15	small nucleolar RNA, H/ACA box 15	NR_003681	RefSeq	Mus musculus small nucleolar RNA, H/ACA box 15 (Snora15), small nucleolar RNA.	TRUE	100113364	Mm.449738	---	chr5	---	---	---	---	---	---
20.4253	38.9275	0.5247	-0.930435	---	---	---	---	---	---	---	---	---	---	chr7	---	---	---	---	---	---
3.22328	6.13987	0.524976	-0.929677	ENSMUST00000101891	Gm22173	predicted gene, 22173	ENSMUST00000101891	ENSEMBL	ncrna:known chromosome:GRCm38:7:59897161:59897254:-1 gene:ENSMUSG00000096634 gene_biotype:snoRNA transcript_biotype:snoRNA	TRUE	---	---	---	chr7	---	---	---	---	---	---
21.9009	41.6768	0.525494	-0.928253	NR_040377	2310009A05Rik	RIKEN cDNA 2310009A05 gene	NR_040377	RefSeq	Mus musculus RIKEN cDNA 2310009A05 gene (2310009A05Rik), long non-coding RNA.	TRUE	66364	Mm.392089	---	chr9	---	---	---	---	---	---
10.2142	19.4236	0.525867	-0.92723	NR_028533	Snord88a	small nucleolar RNA, C/D box 88A	NR_028533	RefSeq	Mus musculus small nucleolar RNA, C/D box 88A (Snord88a), small nucleolar RNA.	TRUE	100217433	---	---	chr7	---	---	---	---	---	---
17.8095	33.8621	0.525943	-0.927022	ENSMUST00000083348	Gm24455	predicted gene, 24455	ENSMUST00000083348	ENSEMBL	ncrna:known chromosome:GRCm38:9:15313802:15313932:1 gene:ENSMUSG00000065282 gene_biotype:snoRNA transcript_biotype:snoRNA	TRUE	---	---	Q9D4V4	chr9	---	---	---	---	---	---
17.916	34.0628	0.525969	-0.92695	NM_080640	Baalc	brain and acute leukemia, cytoplasmic	NM_080640	RefSeq	Mus musculus brain and acute leukemia, cytoplasmic (Baalc), mRNA.	FALSE	118452	Mm.233837	Q8VHV1	chr15	GO:0008150	biological_process	GO:0005737 // GO:0005737 // GO:0016020 // GO:0005634 // GO:0005737 // GO:0005737 // GO:0005813	cytoplasm // cytoplasm // membrane // nucleus // cytoplasm // cytoplasm // centrosome	GO:0003674	molecular_function
14.8924	28.3044	0.52615	-0.926453	NM_001025606	Tmem171	transmembrane protein 171	NM_001025606	RefSeq	Mus musculus transmembrane protein 171 (Tmem171), mRNA.	FALSE	380863	Mm.28264	Q4KL18	chr13	GO:0008150	biological_process	GO:0016020 // GO:0016021 // GO:0005575	membrane // integral component of membrane // cellular_component	GO:0003674	molecular_function
35.7991	67.9765	0.526639	-0.925114	NM_144908	Galnt11	UDP-N-acetyl-alpha-D-galactosamine:polypeptide N-acetylgalactosaminyltransferase 11	NM_144908	RefSeq	Mus musculus UDP-N-acetyl-alpha-D-galactosamine:polypeptide N-acetylgalactosaminyltransferase 11 (Galnt11), mRNA.	TRUE	231050	Mm.246718	Q921L8	chr5	GO:0007219 // GO:0018243 // GO:0006486 // GO:0007220 // GO:0007368 // GO:0008593 // GO:0018243 // GO:0018243 // GO:0060271 // GO:0061314 // GO:0008150	Notch signaling pathway // protein O-linked glycosylation via threonine // protein glycosylation // Notch receptor processing // determination of left/right symmetry // regulation of Notch signaling pathway // protein O-linked glycosylation via threonine // protein O-linked glycosylation via threonine // cilium morphogenesis // Notch signaling involved in heart development // biological_process	GO:0005794 // GO:0016020 // GO:0016021 // GO:0000139 // GO:0005575	Golgi apparatus // membrane // integral component of membrane // Golgi membrane // cellular_component	GO:0004653 // GO:0005112 // GO:0016740 // GO:0016757 // GO:0046872 // GO:0004653 // GO:0004653 // GO:0005112 // GO:0005112 // GO:0003674	polypeptide N-acetylgalactosaminyltransferase activity // Notch binding // transferase activity // transferase activity, transferring glycosyl groups // metal ion binding // polypeptide N-acetylgalactosaminyltransferase activity // polypeptide N-acetylgalactosaminyltransferase activity // Notch binding // Notch binding // molecular_function
30.8145	58.5102	0.526651	-0.925081	ENSMUST00000083339	Gm25128	predicted gene, 25128	ENSMUST00000083339	ENSEMBL	ncrna:known chromosome:GRCm38:17:35247175:35247250:1 gene:ENSMUSG00000065273 gene_biotype:snoRNA transcript_biotype:snoRNA	FALSE	---	---	---	chr17	---	---	---	---	---	---
26.8421	50.8782	0.527575	-0.922552	NR_028478	Snora75	small nucleolar RNA, H/ACA box 75	NR_028478	RefSeq	Mus musculus small nucleolar RNA, H/ACA box 75 (Snora75), small nucleolar RNA.	FALSE	100303740	Mm.154378	P09405	chr1	GO:0001525	angiogenesis	GO:0005634 // GO:0005634 // GO:0005654 // GO:0005730 // GO:0005730 // GO:0005737 // GO:0005938 // GO:0030529 // GO:0030529 // GO:0030529	nucleus // nucleus // nucleoplasm // nucleolus // nucleolus // cytoplasm // cell cortex // ribonucleoprotein complex // ribonucleoprotein complex // ribonucleoprotein complex	GO:0000166 // GO:0003676 // GO:0003677 // GO:0003723 // GO:0003723 // GO:0003723 // GO:0005515 // GO:0008022 // GO:0042162 // GO:0042162 // GO:0042802	nucleotide binding // nucleic acid binding // DNA binding // RNA binding // RNA binding // RNA binding // protein binding // protein C-terminus binding // telomeric DNA binding // telomeric DNA binding // identical protein binding
80.2128	151.955	0.527872	-0.921741	NM_001042591	Arrdc3	arrestin domain containing 3	NM_001042591	RefSeq	Mus musculus arrestin domain containing 3 (Arrdc3), mRNA.	FALSE	105171	Mm.423137	Q7TPQ9	chr13	GO:0001659 // GO:0031651 // GO:0043588 // GO:0044252 // GO:0051443 // GO:0060613 // GO:0071879 // GO:0090327 // GO:0051443	temperature homeostasis // negative regulation of heat generation // skin development // negative regulation of multicellular organismal metabolic process // positive regulation of ubiquitin-protein transferase activity // fat pad development // positive regulation of adrenergic receptor signaling pathway // negative regulation of locomotion involved in locomotory behavior // positive regulation …	GO:0005737 // GO:0005768 // GO:0005886 // GO:0005768 // GO:0005886	cytoplasm // endosome // plasma membrane // endosome // plasma membrane	GO:0031699 // GO:0031699	beta-3 adrenergic receptor binding // beta-3 adrenergic receptor binding
84.4423	159.476	0.529499	-0.917299	XR_387077	Ap1s2	adaptor-related protein complex 1, sigma 2 subunit	XR_387077	RefSeq	PREDICTED: Mus musculus adaptor-related protein complex 1, sigma 2 subunit (Ap1s2), transcript variant X5, misc_RNA.	TRUE	108012	Mm.426783	Q9DB50	chrX	GO:0006810 // GO:0006886 // GO:0015031 // GO:0016192	transport // intracellular protein transport // protein transport // vesicle-mediated transport	GO:0005794 // GO:0005905 // GO:0016020 // GO:0030117 // GO:0031410 // GO:0030659	Golgi apparatus // coated pit // membrane // membrane coat // cytoplasmic vesicle // cytoplasmic vesicle membrane	GO:0008565 // GO:0003674	protein transporter activity // molecular_function
3.53361	6.67169	0.529642	-0.916911	---	---	---	NONMMUT029950	NONCODE	Non-coding transcript identified by NONCODE	FALSE	---	---	---	chr17	---	---	---	---	---	---
1065.86	2007.14	0.531035	-0.913121	NM_008630	Mt2	metallothionein 2	NM_008630	RefSeq	Mus musculus metallothionein 2 (Mt2), mRNA.	TRUE	17750	Mm.147226	P02798	chr8	GO:0006882 // GO:0007263 // GO:0010273 // GO:0045926 // GO:0071294	cellular zinc ion homeostasis // nitric oxide mediated signal transduction // detoxification of copper ion // negative regulation of growth // cellular response to zinc ion	GO:0005622 // GO:0005634 // GO:0005737 // GO:0048471	intracellular // nucleus // cytoplasm // perinuclear region of cytoplasm	GO:0008270 // GO:0046872 // GO:0008270	zinc ion binding // metal ion binding // zinc ion binding
45.3528	85.3909	0.53112	-0.91289	ENSMUST00000083033	Gm24405	predicted gene, 24405	ENSMUST00000083033	ENSEMBL	ncrna:known chromosome:GRCm38:1:178636905:178637071:1 gene:ENSMUSG00000064967 gene_biotype:snRNA transcript_biotype:snRNA	FALSE	---	---	---	chr1	---	---	---	---	---	---
19.7503	37.1859	0.531123	-0.912882	ENSMUST00000083215	n-R5s86	nuclear encoded rRNA 5S 86	ENSMUST00000083215	ENSEMBL	ncrna:known chromosome:GRCm38:9:74059339:74059457:1 gene:ENSMUSG00000095631 gene_biotype:rRNA transcript_biotype:rRNA	TRUE	---	---	---	chr9	---	---	---	---	---	---
48.6608	91.5622	0.53145	-0.911993	NM_080858	Asb12	ankyrin repeat and SOCS box-containing 12	NM_080858	RefSeq	Mus musculus ankyrin repeat and SOCS box-containing 12 (Asb12), mRNA.	TRUE	70392	Mm.79122	Q9D738	chrX	GO:0035556 // GO:0008150 // GO:0016567	intracellular signal transduction // biological_process // protein ubiquitination	GO:0005575	cellular_component	GO:0003674	molecular_function
17.3773	32.6906	0.531569	-0.911672	NM_001005488	Olfr467	olfactory receptor 467	NM_001005488	RefSeq	Mus musculus olfactory receptor 467 (Olfr467), mRNA.	TRUE	257919	Mm.377303	L7N455	chr7	GO:0007165 // GO:0007186 // GO:0007608 // GO:0050896 // GO:0050911 // GO:0007186 // GO:0007186 // GO:0007608 // GO:0007608 // GO:0050911 // GO:0050911	signal transduction // G-protein coupled receptor signaling pathway // sensory perception of smell // response to stimulus // detection of chemical stimulus involved in sensory perception of smell // G-protein coupled receptor signaling pathway // G-protein coupled receptor signaling pathway // sensory perception of smell // sensory perception of smell // detection of chemical stimulus involved i…	GO:0005886 // GO:0016020 // GO:0016021 // GO:0016021 // GO:0016021	plasma membrane // membrane // integral component of membrane // integral component of membrane // integral component of membrane	GO:0004871 // GO:0004930 // GO:0004984 // GO:0004984 // GO:0004984	signal transducer activity // G-protein coupled receptor activity // olfactory receptor activity // olfactory receptor activity // olfactory receptor activity
49.9396	93.8419	0.532168	-0.910048	NM_011933	Decr2	2-4-dienoyl-Coenzyme A reductase 2, peroxisomal	NM_011933	RefSeq	Mus musculus 2-4-dienoyl-Coenzyme A reductase 2, peroxisomal (Decr2), mRNA.	FALSE	26378	Mm.292869	Q9WV68	chr17	GO:0006629 // GO:0006631 // GO:0006636 // GO:0006636 // GO:0055114 // GO:0006636 // GO:0055114	lipid metabolic process // fatty acid metabolic process // unsaturated fatty acid biosynthetic process // unsaturated fatty acid biosynthetic process // oxidation-reduction process // unsaturated fatty acid biosynthetic process // oxidation-reduction process	GO:0005777 // GO:0005778 // GO:0005777 // GO:0005778	peroxisome // peroxisomal membrane // peroxisome // peroxisomal membrane	GO:0005102 // GO:0008670 // GO:0008670 // GO:0016491 // GO:0019166 // GO:0005102 // GO:0008670 // GO:0019166	receptor binding // 2,4-dienoyl-CoA reductase (NADPH) activity // 2,4-dienoyl-CoA reductase (NADPH) activity // oxidoreductase activity // trans-2-enoyl-CoA reductase (NADPH) activity // receptor binding // 2,4-dienoyl-CoA reductase (NADPH) activity // trans-2-enoyl-CoA reductase (NADPH) activity
343.539	645.54	0.532174	-0.91003	NM_008149	Gpam	glycerol-3-phosphate acyltransferase, mitochondrial	NM_008149	RefSeq	Mus musculus glycerol-3-phosphate acyltransferase, mitochondrial (Gpam), mRNA.	TRUE	14732	Mm.210196	Q61586	chr19	GO:0006629 // GO:0006631 // GO:0006637 // GO:0006641 // GO:0006650 // GO:0008152 // GO:0008654 // GO:0009749 // GO:0010867 // GO:0014823 // GO:0019432 // GO:0032869 // GO:0040018 // GO:0042104 // GO:0044255 // GO:0050707 // GO:0051607 // GO:0055089 // GO:0055091 // GO:0070236 // GO:0070970 // GO:0016024 // GO:0019432	lipid metabolic process // fatty acid metabolic process // acyl-CoA metabolic process // triglyceride metabolic process // glycerophospholipid metabolic process // metabolic process // phospholipid biosynthetic process // response to glucose // positive regulation of triglyceride biosynthetic process // response to activity // triglyceride biosynthetic process // cellular response to insulin stim…	GO:0005739 // GO:0005739 // GO:0005741 // GO:0005743 // GO:0005886 // GO:0016020 // GO:0016021 // GO:0031966 // GO:0005739 // GO:0005741	mitochondrion // mitochondrion // mitochondrial outer membrane // mitochondrial inner membrane // plasma membrane // membrane // integral component of membrane // mitochondrial membrane // mitochondrion // mitochondrial outer membrane	GO:0004366 // GO:0004366 // GO:0004366 // GO:0008374 // GO:0016740 // GO:0016746 // GO:0004366	glycerol-3-phosphate O-acyltransferase activity // glycerol-3-phosphate O-acyltransferase activity // glycerol-3-phosphate O-acyltransferase activity // O-acyltransferase activity // transferase activity // transferase activity, transferring acyl groups // glycerol-3-phosphate O-acyltransferase activity
50.8501	95.4021	0.533008	-0.907771	NM_001277957	Taf1a	TATA box binding protein (Tbp)-associated factor, RNA polymerase I, A	NM_001277957	RefSeq	Mus musculus TATA box binding protein (Tbp)-associated factor, RNA polymerase I, A (Taf1a), transcript variant 3, mRNA.	FALSE	21339	Mm.383556	P97357	chr1	GO:0006351 // GO:0006355 // GO:0006360 // GO:0006360	transcription, DNA-templated // regulation of transcription, DNA-templated // transcription from RNA polymerase I promoter // transcription from RNA polymerase I promoter	GO:0000120 // GO:0005634 // GO:0015630 // GO:0043231 // GO:0000120 // GO:0005634	RNA polymerase I transcription factor complex // nucleus // microtubule cytoskeleton // intracellular membrane-bounded organelle // RNA polymerase I transcription factor complex // nucleus	GO:0003677 // GO:0005515	DNA binding // protein binding
4.90669	9.20167	0.533239	-0.907147	ENSMUST00000102029	Gm24121	predicted gene, 24121	ENSMUST00000102029	ENSEMBL	ncrna:known chromosome:GRCm38:5:86928903:86929008:-1 gene:ENSMUSG00000075983 gene_biotype:snRNA transcript_biotype:snRNA	TRUE	---	---	---	chr5	---	---	---	---	---	---
21.0852	39.5395	0.533271	-0.90706	NM_178395	Zdhhc2	zinc finger, DHHC domain containing 2	NM_178395	RefSeq	Mus musculus zinc finger, DHHC domain containing 2 (Zdhhc2), mRNA.	TRUE	70546	Mm.34326	P59267	chr8	GO:0018345 // GO:0018345	protein palmitoylation // protein palmitoylation	GO:0005783 // GO:0005794 // GO:0005887 // GO:0016020 // GO:0016021 // GO:0055038	endoplasmic reticulum // Golgi apparatus // integral component of plasma membrane // membrane // integral component of membrane // recycling endosome membrane	GO:0008270 // GO:0016409 // GO:0016409 // GO:0016740 // GO:0016746 // GO:0019706 // GO:0046872	zinc ion binding // palmitoyltransferase activity // palmitoyltransferase activity // transferase activity // transferase activity, transferring acyl groups // protein-cysteine S-palmitoyltransferase activity // metal ion binding
11.6997	21.9266	0.533585	-0.906211	---	---	---	GENSCAN00000022768	ENSEMBL	cdna:genscan chromosome:GRCm38:7:50984542:50986908:-1 transcript_biotype:protein_coding	TRUE	---	---	---	chr7	---	---	---	---	---	---
47.0565	88.0486	0.534438	-0.903906	ENSMUST00000172531	1110038B12Rik	RIKEN cDNA 1110038B12 gene	ENSMUST00000172531	ENSEMBL	havana:known chromosome:GRCm38:17:34951594:34952462:-1 gene:ENSMUSG00000092203 gene_biotype:processed_transcript transcript_biotype:retained_intron	FALSE	---	---	---	chr17	---	---	---	---	---	---
4.935	9.23169	0.534572	-0.903545	ENSMUST00000158067	Gm23838	predicted gene, 23838	ENSMUST00000158067	ENSEMBL	ncrna:known chromosome:GRCm38:5:6014863:6015024:-1 gene:ENSMUSG00000088692 gene_biotype:snRNA transcript_biotype:snRNA	TRUE	---	---	---	chr5	---	---	---	---	---	---
209.744	392.061	0.534978	-0.902449	NM_008491	Lcn2	lipocalin 2	NM_008491	RefSeq	Mus musculus lipocalin 2 (Lcn2), mRNA.	TRUE	16819	Mm.9537	P11672	chr2	GO:0002376 // GO:0006810 // GO:0006811 // GO:0006915 // GO:0009615 // GO:0009635 // GO:0010628 // GO:0015891 // GO:0015891 // GO:0031346 // GO:0042493 // GO:0045087 // GO:0055072 // GO:0070207 // GO:0070301 // GO:0097192 // GO:0006979 // GO:0009617 // GO:0009635 // GO:0009636 // GO:0010628 // GO:0031346 // GO:0031667 // GO:0031669 // GO:0042493 // GO:0045087 // GO:0070207 // GO:0070301 // GO:0071…	immune system process // transport // ion transport // apoptotic process // response to virus // response to herbicide // positive regulation of gene expression // siderophore transport // siderophore transport // positive regulation of cell projection organization // response to drug // innate immune response // iron ion homeostasis // protein homotrimerization // cellular response to hydrogen p…	GO:0005576 // GO:0005615 // GO:0005829 // GO:0070062 // GO:0005576 // GO:0005615 // GO:0005737 // GO:0005829	extracellular region // extracellular space // cytosol // extracellular vesicular exosome // extracellular region // extracellular space // cytoplasm // cytosol	GO:0002020 // GO:0005215 // GO:0005506 // GO:0005515 // GO:0036094 // GO:0042803 // GO:0002020 // GO:0042803	protease binding // transporter activity // iron ion binding // protein binding // small molecule binding // protein homodimerization activity // protease binding // protein homodimerization activity
8.57505	16.0242	0.535132	-0.902033	ENSMUST00000043966	Mrpl47	mitochondrial ribosomal protein L47	ENSMUST00000043966	ENSEMBL	ensembl_havana_transcript:known chromosome:GRCm38:3:32725397:32737147:-1 gene:ENSMUSG00000037531 gene_biotype:protein_coding transcript_biotype:protein_coding	TRUE	74600	Mm.288960	Q8K2Y7	chr3	GO:0006412 // GO:0008150	translation // biological_process	GO:0005739 // GO:0005739 // GO:0005761 // GO:0005840 // GO:0030529 // GO:0005739	mitochondrion // mitochondrion // mitochondrial ribosome // ribosome // ribonucleoprotein complex // mitochondrion	GO:0003735 // GO:0003674	structural constituent of ribosome // molecular_function
50.2985	93.856	0.535911	-0.899935	NM_029537	Tmem98	transmembrane protein 98	NM_029537	RefSeq	Mus musculus transmembrane protein 98 (Tmem98), mRNA.	FALSE	103743	Mm.27682	Q91X86	chr11	GO:0008150	biological_process	GO:0005783 // GO:0016020 // GO:0016021 // GO:0005783	endoplasmic reticulum // membrane // integral component of membrane // endoplasmic reticulum	GO:0003674	molecular_function
56.0363	104.416	0.536666	-0.897904	NM_001167967	Ankrd10	ankyrin repeat domain 10	NM_001167967	RefSeq	Mus musculus ankyrin repeat domain 10 (Ankrd10), transcript variant 2, mRNA.	TRUE	102334	Mm.12459	Q99LW0	chr8	GO:0060828 // GO:0060828	regulation of canonical Wnt signaling pathway // regulation of canonical Wnt signaling pathway	GO:0005575	cellular_component	GO:0003674	molecular_function
301.057	560.031	0.537571	-0.895472	ENSMUST00000158610	Gm23119	predicted gene, 23119	ENSMUST00000158610	ENSEMBL	ncrna:known chromosome:GRCm38:18:74778561:74778700:-1 gene:ENSMUSG00000089235 gene_biotype:snoRNA transcript_biotype:snoRNA	TRUE	---	---	---	chr18	---	---	---	---	---	---
51.8772	96.4655	0.53778	-0.894912	NM_029569	Asb5	ankyrin repeat and SOCs box-containing 5	NM_029569	RefSeq	Mus musculus ankyrin repeat and SOCs box-containing 5 (Asb5), mRNA.	TRUE	76294	Mm.33171	Q9D1A4	chr8	GO:0035556 // GO:0008150 // GO:0016567	intracellular signal transduction // biological_process // protein ubiquitination	GO:0005575	cellular_component	GO:0003674	molecular_function
25.0492	46.5395	0.538236	-0.89369	XR_387203	Efhd1	EF hand domain containing 1	XR_387203	RefSeq	PREDICTED: Mus musculus EF hand domain containing 1 (Efhd1), transcript variant X1, misc_RNA.	FALSE	98363	Mm.247951	Q9D4J1	chr1	GO:0031175	neuron projection development	GO:0005739 // GO:0005743	mitochondrion // mitochondrial inner membrane	GO:0005509 // GO:0046872	calcium ion binding // metal ion binding
25.1512	46.6523	0.539121	-0.891318	ENSMUST00000102019	n-R5s64	nuclear encoded rRNA 5S 64	ENSMUST00000102019	ENSEMBL	ncrna:known chromosome:GRCm38:12:85718477:85718595:-1 gene:ENSMUSG00000075973 gene_biotype:rRNA transcript_biotype:rRNA	FALSE	---	---	---	chr12	---	---	---	---	---	---
6.56333	12.1706	0.539279	-0.890897	ENSMUST00000104399	Gm24376	predicted gene, 24376	ENSMUST00000104399	ENSEMBL	ncrna:known chromosome:GRCm38:4:44412469:44412595:-1 gene:ENSMUSG00000077587 gene_biotype:snoRNA transcript_biotype:snoRNA	TRUE	---	---	---	chr4	---	---	---	---	---	---
78.8103	146.14	0.539279	-0.890897	NM_001033437	Lsmem1	leucine-rich single-pass membrane protein 1	NM_001033437	RefSeq	Mus musculus leucine-rich single-pass membrane protein 1 (Lsmem1), mRNA.	FALSE	380755	Mm.390463	Q3UQS2	chr12	GO:0008150	biological_process	GO:0005737 // GO:0016020 // GO:0016021	cytoplasm // membrane // integral component of membrane	GO:0003674	molecular_function
13.5808	25.1496	0.540003	-0.888959	ENSMUST00000143649	1200007C13Rik	RIKEN cDNA 1200007C13 gene	ENSMUST00000143649	ENSEMBL	havana:known chromosome:GRCm38:2:167827693:167833646:-1 gene:ENSMUSG00000087684 gene_biotype:lincRNA transcript_biotype:lincRNA	TRUE	---	Mm.410869	---	chr2	---	---	---	---	---	---
123.73	229.036	0.540219	-0.888383	ENSMUST00000083883	Gm24698	predicted gene, 24698	ENSMUST00000083883	ENSEMBL	ncrna:known chromosome:GRCm38:8:13876097:13876226:1 gene:ENSMUSG00000065817 gene_biotype:snoRNA transcript_biotype:snoRNA	TRUE	---	---	---	chr8	---	---	---	---	---	---
68.248	126.096	0.541238	-0.885666	NR_002905	Snora74a	small nucleolar RNA, H/ACA box 74A	NR_002905	RefSeq	Mus musculus small nucleolar RNA, H/ACA box 74A (Snora74a), small nucleolar RNA.	TRUE	436583	Mm.482118	---	chr18	---	---	---	---	---	---
79.5065	146.861	0.541372	-0.885308	NM_182993	Slc17a7	solute carrier family 17 (sodium-dependent inorganic phosphate cotransporter), member 7	NM_182993	RefSeq	Mus musculus solute carrier family 17 (sodium-dependent inorganic phosphate cotransporter), member 7 (Slc17a7), mRNA.	TRUE	72961	Mm.255631	Q3TXX4	chr7	GO:0006810 // GO:0006811 // GO:0006814 // GO:0006817 // GO:0006836 // GO:0007268 // GO:0007616 // GO:0035249 // GO:0035435 // GO:0035725 // GO:0042137 // GO:0044341 // GO:0050896 // GO:0051938 // GO:0051938 // GO:0051938 // GO:0055085 // GO:0060079 // GO:0006817 // GO:0035435 // GO:0035725 // GO:0044341	transport // ion transport // sodium ion transport // phosphate ion transport // neurotransmitter transport // synaptic transmission // long-term memory // synaptic transmission, glutamatergic // phosphate ion transmembrane transport // sodium ion transmembrane transport // sequestering of neurotransmitter // sodium-dependent phosphate transport // response to stimulus // L-glutamate import // L-…	GO:0008021 // GO:0016020 // GO:0016021 // GO:0030054 // GO:0030672 // GO:0031410 // GO:0043005 // GO:0043229 // GO:0044300 // GO:0045202 // GO:0045202 // GO:0048786 // GO:0060076 // GO:0060076 // GO:0016021 // GO:0030672 // GO:0043229 // GO:0045202 // GO:0045202 // GO:0060076	synaptic vesicle // membrane // integral component of membrane // cell junction // synaptic vesicle membrane // cytoplasmic vesicle // neuron projection // intracellular organelle // cerebellar mossy fiber // synapse // synapse // presynaptic active zone // excitatory synapse // excitatory synapse // integral component of membrane // synaptic vesicle membrane // intracellular organelle // synapse…	GO:0005315 // GO:0015293 // GO:0015319 // GO:0015321 // GO:0005315 // GO:0015319 // GO:0015321	inorganic phosphate transmembrane transporter activity // symporter activity // sodium:inorganic phosphate symporter activity // sodium-dependent phosphate transmembrane transporter activity // inorganic phosphate transmembrane transporter activity // sodium:inorganic phosphate symporter activity // sodium-dependent phosphate transmembrane transporter activity
5.02387	9.26626	0.542168	-0.883188	ENSMUST00000177548	Gm24656	predicted gene, 24656	ENSMUST00000177548	ENSEMBL	ncrna:known chromosome:GRCm38:15:23154734:23154865:1 gene:ENSMUSG00000094031 gene_biotype:snoRNA transcript_biotype:snoRNA	FALSE	---	---	---	chr15	---	---	---	---	---	---
3.55952	6.56472	0.54222	-0.883051	ENSMUST00000122699	Gm24378	predicted gene, 24378	ENSMUST00000122699	ENSEMBL	ncrna:known chromosome:GRCm38:14:47270859:47270964:-1 gene:ENSMUSG00000084648 gene_biotype:snRNA transcript_biotype:snRNA	FALSE	---	---	---	chr14	---	---	---	---	---	---
2079.82	3835.59	0.542244	-0.882986	NM_001272041	Acta1	actin, alpha 1, skeletal muscle	NM_001272041	RefSeq	Mus musculus actin, alpha 1, skeletal muscle (Acta1), transcript variant 1, mRNA.	TRUE	11459	Mm.214950	P68134	chr8	GO:0030240 // GO:0048741 // GO:0009612 // GO:0009991 // GO:0010226 // GO:0016049 // GO:0030240 // GO:0030240 // GO:0043503 // GO:0048545	skeletal muscle thin filament assembly // skeletal muscle fiber development // response to mechanical stimulus // response to extracellular stimulus // response to lithium ion // cell growth // skeletal muscle thin filament assembly // skeletal muscle thin filament assembly // skeletal muscle fiber adaptation // response to steroid hormone	GO:0001725 // GO:0005615 // GO:0005737 // GO:0005856 // GO:0005865 // GO:0005865 // GO:0005884 // GO:0015629 // GO:0030017 // GO:0043234 // GO:0070062 // GO:0072562 // GO:0001725 // GO:0001725 // GO:0005865 // GO:0005884 // GO:0005884 // GO:0015629 // GO:0030017 // GO:0043234 // GO:0070062	stress fiber // extracellular space // cytoplasm // cytoskeleton // striated muscle thin filament // striated muscle thin filament // actin filament // actin cytoskeleton // sarcomere // protein complex // extracellular vesicular exosome // blood microparticle // stress fiber // stress fiber // striated muscle thin filament // actin filament // actin filament // actin cytoskeleton // sarcomere //…	GO:0000166 // GO:0005515 // GO:0005524	nucleotide binding // protein binding // ATP binding
8.22614	15.1694	0.542286	-0.882874	---	---	---	---	---	---	---	---	---	---	chr2	---	---	---	---	---	---
6.67206	12.2987	0.542503	-0.882297	ENSMUST00000103314	Igkv1-122	immunoglobulin kappa chain variable 1-122	ENSMUST00000103314	ENSEMBL	ensembl_ig_gene:known chromosome:GRCm38:6:68016742:68017488:1 gene:ENSMUSG00000095497 gene_biotype:IG_LV_gene transcript_biotype:IG_LV_gene	TRUE	---	---	P01665	chr6	---	---	---	---	GO:0005515	protein binding
357.205	658.352	0.542575	-0.882107	NR_004445	Snord22	small nucleolar RNA, C/D box 22	NR_004445	RefSeq	Mus musculus small nucleolar RNA, C/D box 22 (Snord22), small nucleolar RNA.	TRUE	100127111	Mm.292489	---	chr19	---	---	GO:0005634	nucleus	---	---
11.7167	21.5824	0.54288	-0.881295	NM_001174170	Serpinb2	serine (or cysteine) peptidase inhibitor, clade B, member 2	NM_001174170	RefSeq	Mus musculus serine (or cysteine) peptidase inhibitor, clade B, member 2 (Serpinb2), transcript variant 2, mRNA.	FALSE	18788	Mm.271870	P12388	chr1	GO:0010466 // GO:0010951 // GO:0030162 // GO:0042060 // GO:0043066 // GO:0010951 // GO:0030162 // GO:0042060	negative regulation of peptidase activity // negative regulation of endopeptidase activity // regulation of proteolysis // wound healing // negative regulation of apoptotic process // negative regulation of endopeptidase activity // regulation of proteolysis // wound healing	GO:0005576 // GO:0005615 // GO:0005737 // GO:0005737 // GO:0005737	extracellular region // extracellular space // cytoplasm // cytoplasm // cytoplasm	GO:0004867 // GO:0030414 // GO:0004867 // GO:0004867	serine-type endopeptidase inhibitor activity // peptidase inhibitor activity // serine-type endopeptidase inhibitor activity // serine-type endopeptidase inhibitor activity
223.708	411.878	0.543141	-0.880602	NM_001130412	Lpin1	lipin 1	NM_001130412	RefSeq	Mus musculus lipin 1 (Lpin1), transcript variant 3, mRNA.	FALSE	14245	Mm.153625	Q91ZP3	chr12	GO:0000122 // GO:0000266 // GO:0006351 // GO:0006355 // GO:0006357 // GO:0006629 // GO:0006642 // GO:0009062 // GO:0016311 // GO:0019432 // GO:0031065 // GO:0031529 // GO:0031532 // GO:0032869 // GO:0032869 // GO:0045444 // GO:0045598 // GO:0045944 // GO:0045944 // GO:0009062 // GO:0016311 // GO:0031100 // GO:0032869 // GO:2001141	negative regulation of transcription from RNA polymerase II promoter // mitochondrial fission // transcription, DNA-templated // regulation of transcription, DNA-templated // regulation of transcription from RNA polymerase II promoter // lipid metabolic process // triglyceride mobilization // fatty acid catabolic process // dephosphorylation // triglyceride biosynthetic process // positive regula…	GO:0005634 // GO:0005667 // GO:0005737 // GO:0005739 // GO:0005741 // GO:0005783 // GO:0016020 // GO:0031965 // GO:0005634 // GO:0005737 // GO:0005741 // GO:0005789 // GO:0031965	nucleus // transcription factor complex // cytoplasm // mitochondrion // mitochondrial outer membrane // endoplasmic reticulum // membrane // nuclear membrane // nucleus // cytoplasm // mitochondrial outer membrane // endoplasmic reticulum membrane // nuclear membrane	GO:0001085 // GO:0003713 // GO:0005515 // GO:0008195 // GO:0016787 // GO:0042826 // GO:0042975 // GO:0008195	RNA polymerase II transcription factor binding // transcription coactivator activity // protein binding // phosphatidate phosphatase activity // hydrolase activity // histone deacetylase binding // peroxisome proliferator activated receptor binding // phosphatidate phosphatase activity
58.541	107.731	0.543402	-0.879909	ENSMUST00000030091	Pole3	polymerase (DNA directed), epsilon 3 (p17 subunit)	ENSMUST00000030091	ENSEMBL	ensembl_havana_transcript:known chromosome:GRCm38:4:62522649:62525068:-1 gene:ENSMUSG00000028394 gene_biotype:protein_coding transcript_biotype:protein_coding	TRUE	59001	Mm.27444 // Mm.400792	Q9JKP7	chr4	GO:0043966 // GO:0006261 // GO:0008152	histone H3 acetylation // DNA-dependent DNA replication // metabolic process	GO:0005622 // GO:0005634 // GO:0005671 // GO:0008622 // GO:0008622	intracellular // nucleus // Ada2/Gcn5/Ada3 transcription activator complex // epsilon DNA polymerase complex // epsilon DNA polymerase complex	GO:0003677 // GO:0003887 // GO:0005515 // GO:0016740 // GO:0016779 // GO:0043565 // GO:0046982	DNA binding // DNA-directed DNA polymerase activity // protein binding // transferase activity // nucleotidyltransferase activity // sequence-specific DNA binding // protein heterodimerization activity
252.988	465.537	0.543433	-0.879825	NM_015825	Sh3bgr	SH3-binding domain glutamic acid-rich protein	NM_015825	RefSeq	Mus musculus SH3-binding domain glutamic acid-rich protein (Sh3bgr), mRNA.	FALSE	50795	Mm.28638	Q9WUZ7	chr16	GO:0008150	biological_process	GO:0005829	cytosol	GO:0017124 // GO:0003674	SH3 domain binding // molecular_function
22.6587	41.6031	0.544639	-0.876628	NM_145950	Osgin2	oxidative stress induced growth inhibitor family member 2	NM_145950	RefSeq	Mus musculus oxidative stress induced growth inhibitor family member 2 (Osgin2), mRNA.	TRUE	209212	Mm.46455	A2AMG8	chr4	GO:0008150	biological_process	GO:0005575	cellular_component	GO:0003674	molecular_function
15.2739	28.018	0.545145	-0.875288	NM_029751	Rpl18a	ribosomal protein L18A	NM_029751	RefSeq	Mus musculus ribosomal protein L18A (Rpl18a), mRNA.	TRUE	76808	Mm.379251 // Mm.431334	P62717	chr8	GO:0006412	translation	GO:0005840 // GO:0022625 // GO:0030529 // GO:0022625	ribosome // cytosolic large ribosomal subunit // ribonucleoprotein complex // cytosolic large ribosomal subunit	GO:0003735 // GO:0044822	structural constituent of ribosome // poly(A) RNA binding
156.521	286.517	0.546289	-0.872263	NM_025877	Slc25a23	solute carrier family 25 (mitochondrial carrier; phosphate carrier), member 23	NM_025877	RefSeq	Mus musculus solute carrier family 25 (mitochondrial carrier; phosphate carrier), member 23 (Slc25a23), mRNA.	TRUE	66972	Mm.23720	Q6GQS1	chr17	GO:0002082 // GO:0006810 // GO:0043457 // GO:0051282 // GO:0051503 // GO:0055085 // GO:0071277 // GO:0097274	regulation of oxidative phosphorylation // transport // regulation of cellular respiration // regulation of sequestering of calcium ion // adenine nucleotide transport // transmembrane transport // cellular response to calcium ion // urea homeostasis	GO:0005739 // GO:0005743 // GO:0016020 // GO:0016021 // GO:0005739	mitochondrion // mitochondrial inner membrane // membrane // integral component of membrane // mitochondrion	GO:0005509 // GO:0046872	calcium ion binding // metal ion binding
189.441	346.708	0.5464	-0.871969	NM_011454	Serpinb6b	serine (or cysteine) peptidase inhibitor, clade B, member 6b	NM_011454	RefSeq	Mus musculus serine (or cysteine) peptidase inhibitor, clade B, member 6b (Serpinb6b), mRNA.	FALSE	20708	Mm.36526	F7B9A0	chr13	GO:0008406 // GO:0010951 // GO:0010951 // GO:0030162 // GO:0010951 // GO:0030162	gonad development // negative regulation of endopeptidase activity // negative regulation of endopeptidase activity // regulation of proteolysis // negative regulation of endopeptidase activity // regulation of proteolysis	GO:0005622 // GO:0005615	intracellular // extracellular space	GO:0004867 // GO:0004867 // GO:0004867	serine-type endopeptidase inhibitor activity // serine-type endopeptidase inhibitor activity // serine-type endopeptidase inhibitor activity
56.5521	103.374	0.547061	-0.870226	ENSMUST00000103420	Ighg1	immunoglobulin heavy constant gamma 1 (G1m marker)	ENSMUST00000103420	ENSEMBL	ensembl_ig_gene:known chromosome:GRCm38:12:113328976:113330523:-1 gene:ENSMUSG00000076614 gene_biotype:IG_C_gene transcript_biotype:IG_C_gene	FALSE	---	---	P01863	chr12	---	---	---	---	GO:0005515	protein binding
3.68037	6.71535	0.548054	-0.867611	NM_001104550	Vmn2r98	vomeronasal 2, receptor 98	NM_001104550	RefSeq	Mus musculus vomeronasal 2, receptor 98 (Vmn2r98), mRNA.	FALSE	224552	Mm.469860	E9PZ56	chr17	GO:0007165 // GO:0007186 // GO:0008150	signal transduction // G-protein coupled receptor signaling pathway // biological_process	GO:0005886 // GO:0016020 // GO:0016021 // GO:0005575	plasma membrane // membrane // integral component of membrane // cellular_component	GO:0004871 // GO:0004930 // GO:0003674	signal transducer activity // G-protein coupled receptor activity // molecular_function
132.626	241.181	0.549905	-0.862747	NM_028841	Tspan17	tetraspanin 17	NM_028841	RefSeq	Mus musculus tetraspanin 17 (Tspan17), mRNA.	FALSE	74257	Mm.32883	Q9D7W4	chr13	GO:0072594 // GO:0051604	establishment of protein localization to organelle // protein maturation	GO:0016020 // GO:0016021	membrane // integral component of membrane	GO:0019899 // GO:0019899	enzyme binding // enzyme binding
31.8056	57.8337	0.54995	-0.862627	ENSMUST00000104252	Gm23130	predicted gene, 23130	ENSMUST00000104252	ENSEMBL	ncrna:known chromosome:GRCm38:10:23786470:23786543:-1 gene:ENSMUSG00000077440 gene_biotype:snoRNA transcript_biotype:snoRNA	FALSE	---	---	---	chr10	---	---	---	---	---	---
46.1776	83.9205	0.550254	-0.861831	ENSMUST00000083018	Gm24920	predicted gene, 24920	ENSMUST00000083018	ENSEMBL	ncrna:known chromosome:GRCm38:3:95090625:95090709:-1 gene:ENSMUSG00000064952 gene_biotype:snoRNA transcript_biotype:snoRNA	TRUE	---	---	---	chr3	---	---	---	---	---	---
3.56898	6.4824	0.550565	-0.861015	ENSMUST00000104370	Gm23705	predicted gene, 23705	ENSMUST00000104370	ENSEMBL	ncrna:known chromosome:GRCm38:X:42681757:42681886:-1 gene:ENSMUSG00000077558 gene_biotype:snoRNA transcript_biotype:snoRNA	TRUE	---	---	---	chrX	---	---	---	---	---	---
102.258	185.491	0.551284	-0.859133	ENSMUST00000158231	Gm24727	predicted gene, 24727	ENSMUST00000158231	ENSEMBL	ncrna:known chromosome:GRCm38:8:33691801:33691944:1 gene:ENSMUSG00000088856 gene_biotype:snoRNA transcript_biotype:snoRNA	TRUE	---	---	---	chr8	---	---	---	---	---	---
153.641	278.471	0.55173	-0.857966	NM_026050	Fam220a	family with sequence similarity 220, member A	NM_026050	RefSeq	Mus musculus family with sequence similarity 220, member A (Fam220a), mRNA.	TRUE	67238	Mm.383219	Q3ZN08	chr5	GO:0008150	biological_process	GO:0005634 // GO:0005575	nucleus // cellular_component	GO:0003674	molecular_function
63.3926	114.896	0.551739	-0.857942	ENSMUST00000082910	Gm26202	predicted gene, 26202	ENSMUST00000082910	ENSEMBL	ncrna:known chromosome:GRCm38:18:75001880:75001944:1 gene:ENSMUSG00000064844 gene_biotype:snoRNA transcript_biotype:snoRNA	TRUE	---	---	---	chr18	---	---	---	---	---	---
39.6482	71.835	0.551934	-0.857432	NM_001277982	Snap91	synaptosomal-associated protein 91	NM_001277982	RefSeq	Mus musculus synaptosomal-associated protein 91 (Snap91), transcript variant 3, mRNA.	TRUE	20616	Mm.281651	Q61548	chr9	GO:0006810 // GO:0007163 // GO:0007268 // GO:0007269 // GO:0007409 // GO:0015031 // GO:0030100 // GO:0048268 // GO:0048268 // GO:0051223 // GO:0048268 // GO:0016068	transport // establishment or maintenance of cell polarity // synaptic transmission // neurotransmitter secretion // axonogenesis // protein transport // regulation of endocytosis // clathrin coat assembly // clathrin coat assembly // regulation of protein transport // clathrin coat assembly // type I hypersensitivity	GO:0005623 // GO:0005886 // GO:0005905 // GO:0008021 // GO:0014069 // GO:0016020 // GO:0030118 // GO:0030122 // GO:0042734 // GO:0045211 // GO:0005886	cell // plasma membrane // coated pit // synaptic vesicle // postsynaptic density // membrane // clathrin coat // AP-2 adaptor complex // presynaptic membrane // postsynaptic membrane // plasma membrane	GO:0005515 // GO:0005543 // GO:0005545 // GO:0030276 // GO:0032050 // GO:0005545 // GO:0019901	protein binding // phospholipid binding // 1-phosphatidylinositol binding // clathrin binding // clathrin heavy chain binding // 1-phosphatidylinositol binding // protein kinase binding
64.8811	117.487	0.552238	-0.856638	NM_026908	Cab39l	calcium binding protein 39-like	NM_026908	RefSeq	Mus musculus calcium binding protein 39-like (Cab39l), mRNA.	FALSE	69008	Mm.179091	Q9DB16	chr14	GO:0008150	biological_process	---	---	GO:0003674	molecular_function
73.728	133.323	0.553002	-0.854644	NM_009775	Tspo	translocator protein	NM_009775	RefSeq	Mus musculus translocator protein (Tspo), mRNA.	FALSE	12257	Mm.1508	P50637	chr15	GO:0006694 // GO:0006811 // GO:0006821 // GO:0007165 // GO:0007268 // GO:0008347 // GO:0010940 // GO:0032720 // GO:0043065 // GO:0045019 // GO:0048266 // GO:0050810 // GO:0051901 // GO:0051928 // GO:0060242 // GO:0060252 // GO:0060253 // GO:2000379 // GO:0006694 // GO:0006811 // GO:0006821 // GO:0007268 // GO:0007568 // GO:0008347 // GO:0010042 // GO:0010266 // GO:0010940 // GO:0014012 // GO:0030…	steroid biosynthetic process // ion transport // chloride transport // signal transduction // synaptic transmission // glial cell migration // positive regulation of necrotic cell death // negative regulation of tumor necrosis factor production // positive regulation of apoptotic process // negative regulation of nitric oxide biosynthetic process // behavioral response to pain // regulation of st…	GO:0005737 // GO:0005739 // GO:0005739 // GO:0005741 // GO:0016020 // GO:0016021 // GO:0031965 // GO:0043231 // GO:0070062 // GO:0005739 // GO:0005741 // GO:0031966	cytoplasm // mitochondrion // mitochondrion // mitochondrial outer membrane // membrane // integral component of membrane // nuclear membrane // intracellular membrane-bounded organelle // extracellular vesicular exosome // mitochondrion // mitochondrial outer membrane // mitochondrial membrane	GO:0005497 // GO:0008503 // GO:0005497 // GO:0008503	androgen binding // benzodiazepine receptor activity // androgen binding // benzodiazepine receptor activity
8.54508	15.4296	0.55381	-0.852538	ENSMUST00000046739	Ifi44l	interferon-induced protein 44 like	ENSMUST00000046739	ENSEMBL	ensembl:known chromosome:GRCm38:3:151759641:151762906:-1 gene:ENSMUSG00000039146 gene_biotype:protein_coding transcript_biotype:protein_coding	TRUE	15061	Mm.219544	F6ZI78	chr3	GO:0006955	immune response	GO:0005737	cytoplasm	---	---
95.8138	172.803	0.55447	-0.850819	NM_023598	Arid5b	AT rich interactive domain 5B (MRF1-like)	NM_023598	RefSeq	Mus musculus AT rich interactive domain 5B (MRF1-like) (Arid5b), mRNA.	FALSE	71371	Mm.440357	Q8BM75	chr10	GO:0001822 // GO:0006351 // GO:0006355 // GO:0006807 // GO:0008584 // GO:0008585 // GO:0009791 // GO:0010761 // GO:0030325 // GO:0035264 // GO:0045444 // GO:0048008 // GO:0048468 // GO:0048644 // GO:0048705 // GO:0051091 // GO:0051091 // GO:0060021 // GO:0060325 // GO:0060612 // GO:0060613 // GO:0051091	kidney development // transcription, DNA-templated // regulation of transcription, DNA-templated // nitrogen compound metabolic process // male gonad development // female gonad development // post-embryonic development // fibroblast migration // adrenal gland development // multicellular organism growth // fat cell differentiation // platelet-derived growth factor receptor signaling pathway // c…	GO:0005622 // GO:0005634	intracellular // nucleus	GO:0003677 // GO:0003713 // GO:0044212 // GO:0003677 // GO:0003713 // GO:0003713 // GO:0044212 // GO:0044212	DNA binding // transcription coactivator activity // transcription regulatory region DNA binding // DNA binding // transcription coactivator activity // transcription coactivator activity // transcription regulatory region DNA binding // transcription regulatory region DNA binding
19.3442	34.8832	0.554543	-0.850628	NM_029909	C330018D20Rik	RIKEN cDNA C330018D20 gene	NM_029909	RefSeq	Mus musculus RIKEN cDNA C330018D20 gene (C330018D20Rik), mRNA.	TRUE	77422	Mm.256874	Q9CWB7	chr18	GO:0006810 // GO:0055114 // GO:0008150	transport // oxidation-reduction process // biological_process	GO:0005739	mitochondrion	GO:0003674	molecular_function
198.253	357.413	0.55469	-0.850247	NM_011498	Bhlhe40	basic helix-loop-helix family, member e40	NM_011498	RefSeq	Mus musculus basic helix-loop-helix family, member e40 (Bhlhe40), mRNA.	TRUE	20893	Mm.2436	O35185	chr6	GO:0000122 // GO:0000122 // GO:0006351 // GO:0006355 // GO:0006366 // GO:0006366 // GO:0009649 // GO:0032922 // GO:0032922 // GO:0043153 // GO:0043433 // GO:0045892 // GO:0000122 // GO:0006366 // GO:0007623 // GO:0009416 // GO:0032922 // GO:0043433 // GO:0048511	negative regulation of transcription from RNA polymerase II promoter // negative regulation of transcription from RNA polymerase II promoter // transcription, DNA-templated // regulation of transcription, DNA-templated // transcription from RNA polymerase II promoter // transcription from RNA polymerase II promoter // entrainment of circadian clock // circadian regulation of gene expression // ci…	GO:0005634 // GO:0005634 // GO:0005730 // GO:0005794 // GO:0005634 // GO:0005654 // GO:0005730 // GO:0005737 // GO:0005794	nucleus // nucleus // nucleolus // Golgi apparatus // nucleus // nucleoplasm // nucleolus // cytoplasm // Golgi apparatus	GO:0000981 // GO:0001078 // GO:0001078 // GO:0001102 // GO:0001191 // GO:0003677 // GO:0003705 // GO:0005515 // GO:0019904 // GO:0042803 // GO:0043425 // GO:0043426 // GO:0046982 // GO:0046982 // GO:0046983 // GO:0070888 // GO:0070888 // GO:0000981 // GO:0001078 // GO:0001191 // GO:0003677 // GO:0003714 // GO:0019904 // GO:0042803 // GO:0043425 // GO:0046982 // GO:0070888	sequence-specific DNA binding RNA polymerase II transcription factor activity // RNA polymerase II core promoter proximal region sequence-specific DNA binding transcription factor activity involved in negative regulation of transcription // RNA polymerase II core promoter proximal region sequence-specific DNA binding transcription factor activity involved in negative regulation of transcription /…
1814.27	3270.29	0.554774	-0.850029	NM_153502	Ankrd23	ankyrin repeat domain 23	NM_153502	RefSeq	Mus musculus ankyrin repeat domain 23 (Ankrd23), mRNA.	FALSE	78321	Mm.41421	Q812A3	chr1	GO:0006631 // GO:0009612	fatty acid metabolic process // response to mechanical stimulus	GO:0005634 // GO:0005634 // GO:0014704 // GO:0030016 // GO:0031674 // GO:0005634 // GO:0005737 // GO:0014704 // GO:0015629 // GO:0030016	nucleus // nucleus // intercalated disc // myofibril // I band // nucleus // cytoplasm // intercalated disc // actin cytoskeleton // myofibril	GO:0031432 // GO:0031432	titin binding // titin binding
76.7758	138.276	0.555234	-0.848833	NR_002902	Snora62	small nucleolar RNA, H/ACA box 62	NR_002902	RefSeq	Mus musculus small nucleolar RNA, H/ACA box 62 (Snora62), small nucleolar RNA.	TRUE	104433	Mm.453530	---	chr9	---	---	GO:0005732	small nucleolar ribonucleoprotein complex	---	---
61.5015	110.738	0.555377	-0.848461	NM_001145947	Bace1	beta-site APP cleaving enzyme 1	NM_001145947	RefSeq	Mus musculus beta-site APP cleaving enzyme 1 (Bace1), transcript variant 2, mRNA.	TRUE	23821	Mm.24044	P56818	chr9	GO:0006508 // GO:0006508 // GO:0050435 // GO:0006508 // GO:0006508 // GO:0050435 // GO:0050435	proteolysis // proteolysis // beta-amyloid metabolic process // proteolysis // proteolysis // beta-amyloid metabolic process // beta-amyloid metabolic process	GO:0005768 // GO:0005783 // GO:0005794 // GO:0005802 // GO:0005887 // GO:0016020 // GO:0016021 // GO:0030424 // GO:0031410 // GO:0005768 // GO:0005768 // GO:0005794 // GO:0005794 // GO:0005802 // GO:0005887 // GO:0009986 // GO:0016020 // GO:0030659 // GO:0031410	endosome // endoplasmic reticulum // Golgi apparatus // trans-Golgi network // integral component of plasma membrane // membrane // integral component of membrane // axon // cytoplasmic vesicle // endosome // endosome // Golgi apparatus // Golgi apparatus // trans-Golgi network // integral component of plasma membrane // cell surface // membrane // cytoplasmic vesicle membrane // cytoplasmic vesi…	GO:0001540 // GO:0004175 // GO:0004190 // GO:0005515 // GO:0008233 // GO:0016787 // GO:0019899 // GO:0004190 // GO:0004190 // GO:0008233 // GO:0019899	beta-amyloid binding // endopeptidase activity // aspartic-type endopeptidase activity // protein binding // peptidase activity // hydrolase activity // enzyme binding // aspartic-type endopeptidase activity // aspartic-type endopeptidase activity // peptidase activity // enzyme binding
289.911	521.312	0.556118	-0.846537	NM_027715	Otud1	OTU domain containing 1	NM_027715	RefSeq	Mus musculus OTU domain containing 1 (Otud1), mRNA.	TRUE	71198	Mm.83981	Q9CUB6	chr2	GO:0006508 // GO:0070536 // GO:0006508 // GO:0070536 // GO:0070536	proteolysis // protein K63-linked deubiquitination // proteolysis // protein K63-linked deubiquitination // protein K63-linked deubiquitination	GO:0005575	cellular_component	GO:0004843 // GO:0008233 // GO:0008234 // GO:0016787 // GO:0004843 // GO:0004843	ubiquitin-specific protease activity // peptidase activity // cysteine-type peptidase activity // hydrolase activity // ubiquitin-specific protease activity // ubiquitin-specific protease activity
6.89953	12.4031	0.556274	-0.846132	NM_008373	Il9	interleukin 9	NM_008373	RefSeq	Mus musculus interleukin 9 (Il9), mRNA.	FALSE	16198	Mm.3006	P15247	chr13	GO:0006955 // GO:0030307 // GO:0045407 // GO:0030307	immune response // positive regulation of cell growth // positive regulation of interleukin-5 biosynthetic process // positive regulation of cell growth	GO:0005576 // GO:0005615 // GO:0005615	extracellular region // extracellular space // extracellular space	GO:0005125 // GO:0005126 // GO:0005140 // GO:0008083 // GO:0005125 // GO:0005140	cytokine activity // cytokine receptor binding // interleukin-9 receptor binding // growth factor activity // cytokine activity // interleukin-9 receptor binding
8.04234	14.4575	0.556274	-0.846132	ENSMUST00000102968 // ENSMUST00000102968 // ENSMUST00000102968 // ENSMUST00000102968 // ENSMUST00000102968 // ENSMUST00000102968 // ENSMUST00000102968 // ENSMUST00000102968 // ENSMUST00000102968 // ENSMUST00000102968 // ENSMUST00000102968 // ENSMUST00000102968 // ENSMUST00000102968	Hist1h4m // Hist1h4b // Hist1h4a // Hist4h4 // Hist1h4n // Hist1h4k // Hist1h4j // Hist1h4i // Hist1h4f // Hist1h4d // Hist1h4c // Hist2h4 // Hist1h4h	histone cluster 1, H4m // histone cluster 1, H4b // histone cluster 1, H4a // histone cluster 4, H4 // histone cluster 1, H4n // histone cluster 1, H4k // histone cluster 1, H4j // histone cluster 1, H4i // histone cluster 1, H4f // histone cluster 1, H4d // histone cluster 1, H4c // histone cluster 2, H4 // histone cluster 1, H4h	ENSMUST00000102968	ENSEMBL	ensembl_havana_transcript:known chromosome:GRCm38:13:23581598:23581990:1 gene:ENSMUSG00000061482 gene_biotype:protein_coding transcript_biotype:protein_coding	FALSE	100041230	Mm.261642 // Mm.228709 // Mm.246720 // Mm.489077 // Mm.261664 // Mm.255646 // Mm.486099 // Mm.14775 // Mm.377875 // Mm.442307 // Mm.260530 // Mm.261662 // Mm.227295 // Mm.158272	P62806	chr13	GO:0006335 // GO:0006336 // GO:0045653 // GO:0006334 // GO:0006352 // GO:0045653 // GO:0006334 // GO:0008150	DNA replication-dependent nucleosome assembly // DNA replication-independent nucleosome assembly // negative regulation of megakaryocyte differentiation // nucleosome assembly // DNA-templated transcription, initiation // negative regulation of megakaryocyte differentiation // nucleosome assembly // biological_process	GO:0000228 // GO:0005634 // GO:0043234 // GO:0070062 // GO:0000786 // GO:0005634 // GO:0005654 // GO:0005730 // GO:0015629 // GO:0000786 // GO:0005694 // GO:0005575	nuclear chromosome // nucleus // protein complex // extracellular vesicular exosome // nucleosome // nucleus // nucleoplasm // nucleolus // actin cytoskeleton // nucleosome // chromosome // cellular_component	GO:0044822 // GO:0005515 // GO:0003677 // GO:0046982 // GO:0003677 // GO:0003674	poly(A) RNA binding // protein binding // DNA binding // protein heterodimerization activity // DNA binding // molecular_function
6.31618	11.3424	0.556864	-0.844603	XR_396904	2610020F03Rik	RIKEN cDNA 2610020F03 gene	XR_396904	RefSeq	PREDICTED: Mus musculus RIKEN cDNA 2610020F03 gene (2610020F03Rik), ncRNA.	FALSE	69916	---	---	chr16	---	---	---	---	---	---
6.05915	10.8808	0.556865	-0.844602	ENSMUST00000158581	Gm26214	predicted gene, 26214	ENSMUST00000158581	ENSEMBL	ncrna:known chromosome:GRCm38:1:105945554:105945660:1 gene:ENSMUSG00000089206 gene_biotype:snRNA transcript_biotype:snRNA	FALSE	---	---	---	chr1	---	---	---	---	---	---
5.44515	9.77618	0.556981	-0.8443	NM_203320	Cxcl3	chemokine (C-X-C motif) ligand 3	NM_203320	RefSeq	Mus musculus chemokine (C-X-C motif) ligand 3 (Cxcl3), mRNA.	TRUE	330122	Mm.244289	Q6W5C0	chr5	GO:0006935 // GO:0006954 // GO:0006955 // GO:0007204 // GO:0030593 // GO:0030593 // GO:0006954 // GO:0007204 // GO:0030593 // GO:0032496 // GO:0071222	chemotaxis // inflammatory response // immune response // positive regulation of cytosolic calcium ion concentration // neutrophil chemotaxis // neutrophil chemotaxis // inflammatory response // positive regulation of cytosolic calcium ion concentration // neutrophil chemotaxis // response to lipopolysaccharide // cellular response to lipopolysaccharide	GO:0005576 // GO:0005615 // GO:0005615 // GO:0005615	extracellular region // extracellular space // extracellular space // extracellular space	GO:0005125 // GO:0005515 // GO:0008009 // GO:0008009 // GO:0008009	cytokine activity // protein binding // chemokine activity // chemokine activity // chemokine activity
59.2311	106.307	0.557169	-0.843813	ENSMUST00000104387	Gm24888	predicted gene, 24888	ENSMUST00000104387	ENSEMBL	ncrna:known chromosome:GRCm38:7:109521280:109521409:1 gene:ENSMUSG00000077575 gene_biotype:snoRNA transcript_biotype:snoRNA	TRUE	---	---	---	chr7	---	---	---	---	---	---
25.5927	45.8222	0.558521	-0.840316	NR_046023	Gm6416	predicted gene 6416	NR_046023	RefSeq	Mus musculus predicted gene 6416 (Gm6416), long non-coding RNA.	FALSE	623312	Mm.131279	---	chr13	---	---	---	---	---	---
3.0733	5.5015	0.558629	-0.840038	NM_146743	Olfr507	olfactory receptor 507	NM_146743	RefSeq	Mus musculus olfactory receptor 507 (Olfr507), mRNA.	TRUE	258738	Mm.377666	Q8VG13	chr7	GO:0007165 // GO:0007186 // GO:0007608 // GO:0050896 // GO:0050911 // GO:0007186 // GO:0007186 // GO:0007608 // GO:0007608 // GO:0050911 // GO:0050911	signal transduction // G-protein coupled receptor signaling pathway // sensory perception of smell // response to stimulus // detection of chemical stimulus involved in sensory perception of smell // G-protein coupled receptor signaling pathway // G-protein coupled receptor signaling pathway // sensory perception of smell // sensory perception of smell // detection of chemical stimulus involved i…	GO:0005886 // GO:0016020 // GO:0016021 // GO:0016021 // GO:0016021	plasma membrane // membrane // integral component of membrane // integral component of membrane // integral component of membrane	GO:0004871 // GO:0004930 // GO:0004984 // GO:0004984 // GO:0004984	signal transducer activity // G-protein coupled receptor activity // olfactory receptor activity // olfactory receptor activity // olfactory receptor activity
125.218	224.006	0.558994	-0.839095	NM_175386	Lhfp	lipoma HMGIC fusion partner	NM_175386	RefSeq	Mus musculus lipoma HMGIC fusion partner (Lhfp), mRNA.	TRUE	108927	Mm.118617	Q8BM86	chr3	GO:0008150	biological_process	GO:0016020 // GO:0016021 // GO:0005575	membrane // integral component of membrane // cellular_component	GO:0003674	molecular_function
14.0573	25.1471	0.559002	-0.839075	NR_045427	1810013A23Rik	RIKEN cDNA 1810013A23 gene	NR_045427	RefSeq	Mus musculus RIKEN cDNA 1810013A23 gene (1810013A23Rik), long non-coding RNA.	FALSE	69050	Mm.486938	P35396	chr17	GO:0000122 // GO:0001890 // GO:0006029 // GO:0006351 // GO:0006355 // GO:0006629 // GO:0006629 // GO:0006635 // GO:0006776 // GO:0007186 // GO:0007507 // GO:0007566 // GO:0007566 // GO:0008283 // GO:0008284 // GO:0008366 // GO:0008544 // GO:0008654 // GO:0009299 // GO:0009749 // GO:0009987 // GO:0010033 // GO:0014068 // GO:0014823 // GO:0014912 // GO:0015908 // GO:0019395 // GO:0030154 // GO:0030…	negative regulation of transcription from RNA polymerase II promoter // placenta development // proteoglycan metabolic process // transcription, DNA-templated // regulation of transcription, DNA-templated // lipid metabolic process // lipid metabolic process // fatty acid beta-oxidation // vitamin A metabolic process // G-protein coupled receptor signaling pathway // heart development // embryo i…	GO:0005634	nucleus	GO:0003677 // GO:0003677 // GO:0003700 // GO:0003707 // GO:0003713 // GO:0004879 // GO:0004879 // GO:0004879 // GO:0005504 // GO:0008047 // GO:0008144 // GO:0008144 // GO:0008270 // GO:0008289 // GO:0008289 // GO:0016501 // GO:0043565 // GO:0046872 // GO:0046965 // GO:0046982 // GO:0051059 // GO:0070539 // GO:0070539	DNA binding // DNA binding // sequence-specific DNA binding transcription factor activity // steroid hormone receptor activity // transcription coactivator activity // ligand-activated sequence-specific DNA binding RNA polymerase II transcription factor activity // ligand-activated sequence-specific DNA binding RNA polymerase II transcription factor activity // ligand-activated sequence-specific …
59.1413	105.751	0.559249	-0.838438	NM_026370	Kat8	K(lysine) acetyltransferase 8	NM_026370	RefSeq	Mus musculus K(lysine) acetyltransferase 8 (Kat8), mRNA.	TRUE	67773	Mm.425492	Q9D1P2	chr7	GO:0006351 // GO:0006355 // GO:0016568 // GO:0016573 // GO:0030099 // GO:0043981 // GO:0043982 // GO:0043984 // GO:0045892 // GO:0045893 // GO:0016573 // GO:0030099 // GO:0043981 // GO:0043981 // GO:0043982 // GO:0043982 // GO:0043984 // GO:0043984 // GO:0045892 // GO:0045893 // GO:0045893 // GO:0008152	transcription, DNA-templated // regulation of transcription, DNA-templated // chromatin modification // histone acetylation // myeloid cell differentiation // histone H4-K5 acetylation // histone H4-K8 acetylation // histone H4-K16 acetylation // negative regulation of transcription, DNA-templated // positive regulation of transcription, DNA-templated // histone acetylation // myeloid cell differ…	GO:0000123 // GO:0000776 // GO:0005634 // GO:0005694 // GO:0031965 // GO:0071339 // GO:0072487 // GO:0000123 // GO:0000123 // GO:0005634 // GO:0071339 // GO:0071339 // GO:0072487 // GO:0072487	histone acetyltransferase complex // kinetochore // nucleus // chromosome // nuclear membrane // MLL1 complex // MSL complex // histone acetyltransferase complex // histone acetyltransferase complex // nucleus // MLL1 complex // MLL1 complex // MSL complex // MSL complex	GO:0004402 // GO:0008134 // GO:0016407 // GO:0016407 // GO:0016740 // GO:0016746 // GO:0016747 // GO:0019899 // GO:0035064 // GO:0043995 // GO:0043996 // GO:0046872 // GO:0046972 // GO:0004402 // GO:0008134 // GO:0016407 // GO:0035064 // GO:0043995 // GO:0043995 // GO:0043996 // GO:0043996 // GO:0046972 // GO:0046972	histone acetyltransferase activity // transcription factor binding // acetyltransferase activity // acetyltransferase activity // transferase activity // transferase activity, transferring acyl groups // transferase activity, transferring acyl groups other than amino-acyl groups // enzyme binding // methylated histone binding // histone acetyltransferase activity (H4-K5 specific) // histone acety…
5.79305	10.3522	0.559595	-0.837544	ENSMUST00000103429	Ighj2	immunoglobulin heavy joining 2	ENSMUST00000103429	ENSEMBL	ensembl_ig_gene:known chromosome:GRCm38:12:113429514:113429567:-1 gene:ENSMUSG00000076620 gene_biotype:IG_J_gene transcript_biotype:IG_J_gene	FALSE	---	---	---	chr12	---	---	---	---	---	---
31.1755	55.7062	0.559641	-0.837425	XM_006516459	Ahnak2	AHNAK nucleoprotein 2	XM_006516459	RefSeq	PREDICTED: Mus musculus AHNAK nucleoprotein 2 (Ahnak2), mRNA.	TRUE	100041194	Mm.313169	E9PYB0	chr12	GO:0001778	plasma membrane repair	GO:0005737 // GO:0005886 // GO:0019012 // GO:0019013 // GO:0030018 // GO:0030315 // GO:0030659 // GO:0043034	cytoplasm // plasma membrane // virion // viral nucleocapsid // Z disc // T-tubule // cytoplasmic vesicle membrane // costamere	GO:0003674	molecular_function
35.3084	63.0825	0.559718	-0.837229	NM_001127191	Snx16	sorting nexin 16	NM_001127191	RefSeq	Mus musculus sorting nexin 16 (Snx16), transcript variant 2, mRNA.	TRUE	74718	Mm.440548	Q8C080	chr3	GO:0006622 // GO:0006810 // GO:0008333 // GO:0015031 // GO:0045022 // GO:0006622 // GO:0006622 // GO:0008333 // GO:0008333 // GO:0045022 // GO:0045022	protein targeting to lysosome // transport // endosome to lysosome transport // protein transport // early endosome to late endosome transport // protein targeting to lysosome // protein targeting to lysosome // endosome to lysosome transport // endosome to lysosome transport // early endosome to late endosome transport // early endosome to late endosome transport	GO:0005737 // GO:0005764 // GO:0005768 // GO:0005769 // GO:0005770 // GO:0016020 // GO:0031313 // GO:0005769 // GO:0005769 // GO:0005770 // GO:0005770 // GO:0031313 // GO:0031313 // GO:0031901 // GO:0031902	cytoplasm // lysosome // endosome // early endosome // late endosome // membrane // extrinsic component of endosome membrane // early endosome // early endosome // late endosome // late endosome // extrinsic component of endosome membrane // extrinsic component of endosome membrane // early endosome membrane // late endosome membrane	GO:0008289 // GO:0035091 // GO:0042802 // GO:0035091 // GO:0035091 // GO:0042802	lipid binding // phosphatidylinositol binding // identical protein binding // phosphatidylinositol binding // phosphatidylinositol binding // identical protein binding
233.751	416.665	0.561005	-0.833913	NR_037682	Snord42a	small nucleolar RNA, C/D box 42A	NR_037682	RefSeq	Mus musculus small nucleolar RNA, C/D box 42A (Snord42a), small nucleolar RNA.	FALSE	100529076	---	---	chr11	---	---	---	---	---	---
6.95334	12.3875	0.561318	-0.83311	ENSMUST00000157735	Gm23500	predicted gene, 23500	ENSMUST00000157735	ENSEMBL	ncrna:known chromosome:GRCm38:3:63770212:63770309:1 gene:ENSMUSG00000088360 gene_biotype:snRNA transcript_biotype:snRNA	TRUE	---	---	---	chr3	---	---	---	---	---	---
821.838	1463.24	0.561658	-0.832237	NR_028537	Snord99	small nucleolar RNA, C/D box 99	NR_028537	RefSeq	Mus musculus small nucleolar RNA, C/D box 99 (Snord99), small nucleolar RNA.	TRUE	100217437	---	---	chr4	---	---	---	---	---	---
28.2566	50.307	0.561682	-0.832173	XR_380650	LOC102639184	uncharacterized LOC102639184	XR_380650	RefSeq	PREDICTED: Mus musculus uncharacterized LOC102639184 (LOC102639184), misc_RNA.	FALSE	102639184	---	---	chr10	---	---	---	---	---	---
4.56851	8.1322	0.56178	-0.831922	NM_026429	Tpbpb	trophoblast specific protein beta	NM_026429	RefSeq	Mus musculus trophoblast specific protein beta (Tpbpb), mRNA.	FALSE	116913	Mm.443229	Q9CQC0	chr13	GO:0006508 // GO:0008150	proteolysis // biological_process	GO:0005575	cellular_component	GO:0003674 // GO:0008234	molecular_function // cysteine-type peptidase activity
21.1225	37.5772	0.562109	-0.831079	NM_001013765	Zscan4c	zinc finger and SCAN domain containing 4C	NM_001013765	RefSeq	Mus musculus zinc finger and SCAN domain containing 4C (Zscan4c), mRNA.	TRUE	245109	Mm.131747	Q80VJ6	chr7	GO:0006351 // GO:0006355 // GO:0006357 // GO:0010833 // GO:0010833 // GO:0045950 // GO:0045950 // GO:0048863	transcription, DNA-templated // regulation of transcription, DNA-templated // regulation of transcription from RNA polymerase II promoter // telomere maintenance via telomere lengthening // telomere maintenance via telomere lengthening // negative regulation of mitotic recombination // negative regulation of mitotic recombination // stem cell differentiation	GO:0000781 // GO:0000784 // GO:0005634 // GO:0005694 // GO:0005737 // GO:0000781 // GO:0005634	chromosome, telomeric region // nuclear chromosome, telomeric region // nucleus // chromosome // cytoplasm // chromosome, telomeric region // nucleus	GO:0003676 // GO:0003677 // GO:0003700 // GO:0046872	nucleic acid binding // DNA binding // sequence-specific DNA binding transcription factor activity // metal ion binding
17.7281	31.4886	0.563001	-0.828789	ENSMUST00000083903	Gm23503	predicted gene, 23503	ENSMUST00000083903	ENSEMBL	ncrna:known chromosome:GRCm38:2:63432088:63432194:-1 gene:ENSMUSG00000065837 gene_biotype:snRNA transcript_biotype:snRNA	TRUE	---	---	---	chr2	---	---	---	---	---	---
16.1167	28.6054	0.563416	-0.827727	NM_025564	Magohb	mago-nashi homolog B (Drosophila)	NM_025564	RefSeq	Mus musculus mago-nashi homolog B (Drosophila) (Magohb), mRNA.	TRUE	66441	Mm.46623	Q9CQL1	chr6	GO:0006397 // GO:0006810 // GO:0008380 // GO:0051028 // GO:0008150	mRNA processing // transport // RNA splicing // mRNA transport // biological_process	GO:0005634 // GO:0005575	nucleus // cellular_component	GO:0003723 // GO:0044822	RNA binding // poly(A) RNA binding
23.2876	41.3305	0.563448	-0.827645	NM_008389	Ipp	IAP promoted placental gene	NM_008389	RefSeq	Mus musculus IAP promoted placental gene (Ipp), mRNA.	TRUE	16351	Mm.1350	P28575	chr4	---	---	GO:0005737 // GO:0005856	cytoplasm // cytoskeleton	GO:0003779	actin binding
7.21936	12.8037	0.563848	-0.826622	ENSMUST00000103270	Trbv13-2	T cell receptor beta, variable 13-2	ENSMUST00000103270	ENSEMBL	ensembl_ig_gene:known chromosome:GRCm38:6:41121417:41121832:1 gene:ENSMUSG00000076469 gene_biotype:IG_LV_gene transcript_biotype:IG_LV_gene	TRUE	100124675	Mm.123831	A2NTY6	chr6	GO:0019221	cytokine-mediated signaling pathway	---	---	GO:0005515	protein binding
6.93464	12.2804	0.564694	-0.824459	ENSMUST00000158043	Gm25335	predicted gene, 25335	ENSMUST00000158043	ENSEMBL	ncrna:known chromosome:GRCm38:5:19515405:19515507:-1 gene:ENSMUSG00000088668 gene_biotype:snRNA transcript_biotype:snRNA	TRUE	---	---	---	chr5	---	---	---	---	---	---
64.808	114.674	0.565148	-0.823299	NR_028530	Snord66	small nucleolar RNA, C/D box 66	NR_028530	RefSeq	Mus musculus small nucleolar RNA, C/D box 66 (Snord66), small nucleolar RNA.	FALSE	100217430	---	---	chr16	---	---	---	---	---	---
5.82955	10.3077	0.565555	-0.822261	ENSMUST00000104391	Gm24891	predicted gene, 24891	ENSMUST00000104391	ENSEMBL	ncrna:known chromosome:GRCm38:16:87528030:87528165:-1 gene:ENSMUSG00000077579 gene_biotype:snoRNA transcript_biotype:snoRNA	FALSE	---	---	---	chr16	---	---	---	---	---	---
4.81814	8.5006	0.5668	-0.819088	NR_001581	Speer6-ps1	spermatogenesis associated glutamate (E)-rich protein 6, pseudogene 1	NR_001581	RefSeq	Mus musculus spermatogenesis associated glutamate (E)-rich protein 6, pseudogene 1 (Speer6-ps1), non-coding RNA.	FALSE	73266	Mm.335891	---	chr13	---	---	---	---	---	---
51.7045	91.2178	0.566825	-0.819025	ENSMUST00000049294 // ENSMUST00000049294	Gm5848 // Snrpd2	predicted pseudogene 5848 // small nuclear ribonucleoprotein D2	ENSMUST00000049294	ENSEMBL	ensembl_havana_transcript:known chromosome:GRCm38:7:19149722:19152735:1 gene:ENSMUSG00000040824 gene_biotype:protein_coding transcript_biotype:protein_coding	TRUE	545531	Mm.29135 // Mm.357757	P62317	chr7	GO:0000387 // GO:0006397 // GO:0008380 // GO:0000387	spliceosomal snRNP assembly // mRNA processing // RNA splicing // spliceosomal snRNP assembly	GO:0005634 // GO:0005681 // GO:0005685 // GO:0005687 // GO:0005689 // GO:0005737 // GO:0005829 // GO:0019012 // GO:0019013 // GO:0030529 // GO:0030532 // GO:0034709 // GO:0034715 // GO:0034719 // GO:0070062 // GO:0071013 // GO:0005689 // GO:0071013 // GO:0005685 // GO:0005687 // GO:0005829 // GO:0005829 // GO:0034709 // GO:0034715 // GO:0034719	nucleus // spliceosomal complex // U1 snRNP // U4 snRNP // U12-type spliceosomal complex // cytoplasm // cytosol // virion // viral nucleocapsid // ribonucleoprotein complex // small nuclear ribonucleoprotein complex // methylosome // pICln-Sm protein complex // SMN-Sm protein complex // extracellular vesicular exosome // catalytic step 2 spliceosome // U12-type spliceosomal complex // catalytic …	GO:0044822	poly(A) RNA binding
33.1517	58.4778	0.566911	-0.818805	NM_020025	B3galt2	UDP-Gal:betaGlcNAc beta 1,3-galactosyltransferase, polypeptide 2	NM_020025	RefSeq	Mus musculus UDP-Gal:betaGlcNAc beta 1,3-galactosyltransferase, polypeptide 2 (B3galt2), mRNA.	FALSE	26878	Mm.285580	O54905	chr1	GO:0006486 // GO:0009312	protein glycosylation // oligosaccharide biosynthetic process	GO:0005794 // GO:0016020 // GO:0016021 // GO:0000139 // GO:0005575	Golgi apparatus // membrane // integral component of membrane // Golgi membrane // cellular_component	GO:0000009 // GO:0000026 // GO:0000030 // GO:0000033 // GO:0001962 // GO:0003980 // GO:0004376 // GO:0004576 // GO:0004583 // GO:0008375 // GO:0008376 // GO:0008378 // GO:0008417 // GO:0008499 // GO:0008755 // GO:0008921 // GO:0016740 // GO:0016757 // GO:0016759 // GO:0018715 // GO:0018716 // GO:0018717 // GO:0018718 // GO:0019112 // GO:0019187 // GO:0031278 // GO:0033556 // GO:0035496 // GO:0042…	alpha-1,6-mannosyltransferase activity // alpha-1,2-mannosyltransferase activity // mannosyltransferase activity // alpha-1,3-mannosyltransferase activity // alpha-1,3-galactosyltransferase activity // UDP-glucose:glycoprotein glucosyltransferase activity // glycolipid mannosyltransferase activity // oligosaccharyl transferase activity // dolichyl-phosphate-glucose-glycolipid alpha-glucosyltransf…
49.3618	86.8929	0.568077	-0.815843	ENSMUST00000157635	Gm24780	predicted gene, 24780	ENSMUST00000157635	ENSEMBL	ncrna:known chromosome:GRCm38:3:33393057:33393199:-1 gene:ENSMUSG00000088260 gene_biotype:snoRNA transcript_biotype:snoRNA	TRUE	---	---	---	chr3	---	---	---	---	---	---
7.23223	12.7182	0.56865	-0.814386	ENSMUST00000157654	Gm23120	predicted gene, 23120	ENSMUST00000157654	ENSEMBL	ncrna:known chromosome:GRCm38:11:107827374:107827660:1 gene:ENSMUSG00000088279 gene_biotype:misc_RNA transcript_biotype:misc_RNA	FALSE	---	---	---	chr11	---	---	---	---	---	---
25.7297	45.2359	0.56879	-0.814033	ENSMUST00000104403	Gm26016	predicted gene, 26016	ENSMUST00000104403	ENSEMBL	ncrna:known chromosome:GRCm38:10:45268603:45268731:-1 gene:ENSMUSG00000077591 gene_biotype:snoRNA transcript_biotype:snoRNA	FALSE	---	---	---	chr10	---	---	---	---	---	---
4.84748	8.50828	0.569737	-0.811633	NM_001025388	Eno1b	enolase 1B, retrotransposed	NM_001025388	RefSeq	Mus musculus enolase 1B, retrotransposed (Eno1b), mRNA.	TRUE	433182	Mm.372357	P17182	chr18	GO:0006096 // GO:0006096 // GO:0006096	glycolytic process // glycolytic process // glycolytic process	GO:0005615 // GO:0005634 // GO:0005737 // GO:0043005 // GO:0070062 // GO:0097060 // GO:0000015 // GO:0005737 // GO:0005886 // GO:0016020	extracellular space // nucleus // cytoplasm // neuron projection // extracellular vesicular exosome // synaptic membrane // phosphopyruvate hydratase complex // cytoplasm // plasma membrane // membrane	GO:0004634 // GO:0004634 // GO:0005515 // GO:0042803 // GO:0044822 // GO:0046982 // GO:0046982 // GO:0000287 // GO:0004634 // GO:0004634 // GO:0016829 // GO:0046872	phosphopyruvate hydratase activity // phosphopyruvate hydratase activity // protein binding // protein homodimerization activity // poly(A) RNA binding // protein heterodimerization activity // protein heterodimerization activity // magnesium ion binding // phosphopyruvate hydratase activity // phosphopyruvate hydratase activity // lyase activity // metal ion binding
28.5319	50.077	0.569761	-0.81157	NM_182841	Tmem150c	transmembrane protein 150C	NM_182841	RefSeq	Mus musculus transmembrane protein 150C (Tmem150c), mRNA.	TRUE	231503	Mm.99790	Q8C8S3	chr5	GO:0008150	biological_process	GO:0016020 // GO:0016021 // GO:0005575	membrane // integral component of membrane // cellular_component	GO:0003674	molecular_function
5.96881	10.4668	0.570263	-0.810302	ENSMUST00000179816	Gm22289	predicted gene, 22289	ENSMUST00000179816	ENSEMBL	ncrna:known chromosome:GRCm38:7:59904755:59904848:-1 gene:ENSMUSG00000094274 gene_biotype:snoRNA transcript_biotype:snoRNA	TRUE	---	---	---	chr7	---	---	---	---	---	---
10.8698	19.0472	0.570676	-0.809256	XR_384707	A930007A09Rik	RIKEN cDNA A930007A09 gene	XR_384707	RefSeq	PREDICTED: Mus musculus RIKEN cDNA A930007A09 gene (A930007A09Rik), misc_RNA.	TRUE	432999	---	---	chr16	---	---	---	---	---	---
4.07284	7.13631	0.57072	-0.809144	ENSMUST00000178720	Gm24097	predicted gene, 24097	ENSMUST00000178720	ENSEMBL	ncrna:known chromosome:GRCm38:5:104936651:104936757:1 gene:ENSMUSG00000096561 gene_biotype:snRNA transcript_biotype:snRNA	TRUE	---	---	---	chr5	---	---	---	---	---	---
20.9552	36.7158	0.570741	-0.809093	ENSMUST00000103581	Trav9-1	T cell receptor alpha variable 9-1	ENSMUST00000103581	ENSEMBL	ensembl_havana_ig_gene:known chromosome:GRCm38:14:53488045:53488566:1 gene:ENSMUSG00000096900 gene_biotype:TR_V_gene transcript_biotype:TR_V_gene	FALSE	---	---	---	chr14	---	---	---	---	GO:0005515	protein binding
12.509	21.9171	0.570741	-0.809092	NM_009226	Snrpd1	small nuclear ribonucleoprotein D1	NM_009226	RefSeq	Mus musculus small nuclear ribonucleoprotein D1 (Snrpd1), mRNA.	TRUE	20641	Mm.603	P62315	chr2	GO:0000387 // GO:0006397 // GO:0008380 // GO:0000387	spliceosomal snRNP assembly // mRNA processing // RNA splicing // spliceosomal snRNP assembly	GO:0005634 // GO:0005634 // GO:0005681 // GO:0005685 // GO:0005687 // GO:0005689 // GO:0005737 // GO:0005829 // GO:0030529 // GO:0034709 // GO:0034715 // GO:0034719 // GO:0071013 // GO:0005634 // GO:0005685 // GO:0005687 // GO:0005689 // GO:0005737 // GO:0005829 // GO:0005829 // GO:0034709 // GO:0034715 // GO:0034719 // GO:0071013	nucleus // nucleus // spliceosomal complex // U1 snRNP // U4 snRNP // U12-type spliceosomal complex // cytoplasm // cytosol // ribonucleoprotein complex // methylosome // pICln-Sm protein complex // SMN-Sm protein complex // catalytic step 2 spliceosome // nucleus // U1 snRNP // U4 snRNP // U12-type spliceosomal complex // cytoplasm // cytosol // cytosol // methylosome // pICln-Sm protein complex…	GO:0044822	poly(A) RNA binding
111.606	195.542	0.570756	-0.809055	NM_027090	2300009A05Rik	RIKEN cDNA 2300009A05 gene	NM_027090	RefSeq	Mus musculus RIKEN cDNA 2300009A05 gene (2300009A05Rik), mRNA.	TRUE	69478	Mm.113942	Q9D7P2	chr9	GO:0008150	biological_process	GO:0005576 // GO:0005575	extracellular region // cellular_component	GO:0003674	molecular_function
37.4207	65.5516	0.570859	-0.808794	NM_178778	Scai	suppressor of cancer cell invasion	NM_178778	RefSeq	Mus musculus suppressor of cancer cell invasion (Scai), mRNA.	TRUE	320271	Mm.204836	Q8C8N2	chr2	GO:0006351 // GO:0006355 // GO:0009968 // GO:0030336 // GO:0030336 // GO:0035024 // GO:2001141 // GO:0030336 // GO:2001141	transcription, DNA-templated // regulation of transcription, DNA-templated // negative regulation of signal transduction // negative regulation of cell migration // negative regulation of cell migration // negative regulation of Rho protein signal transduction // regulation of RNA biosynthetic process // negative regulation of cell migration // regulation of RNA biosynthetic process	GO:0005634 // GO:0005737 // GO:0016020 // GO:0016021 // GO:0005634 // GO:0005737	nucleus // cytoplasm // membrane // integral component of membrane // nucleus // cytoplasm	GO:0003714 // GO:0003714 // GO:0005515 // GO:0003714	transcription corepressor activity // transcription corepressor activity // protein binding // transcription corepressor activity
5.47953	9.58901	0.571439	-0.807329	---	---	---	---	---	---	---	---	---	---	chr1	---	---	---	---	---	---
7.2569	12.6968	0.571553	-0.807041	ENSMUST00000158836	Gm23698	predicted gene, 23698	ENSMUST00000158836	ENSEMBL	ncrna:known chromosome:GRCm38:10:110796173:110796300:1 gene:ENSMUSG00000089461 gene_biotype:snoRNA transcript_biotype:snoRNA	FALSE	---	---	---	chr10	---	---	---	---	---	---
42.6513	74.5748	0.571926	-0.8061	NM_001081060	Slc9a3	solute carrier family 9 (sodium/hydrogen exchanger), member 3	NM_001081060	RefSeq	Mus musculus solute carrier family 9 (sodium/hydrogen exchanger), member 3 (Slc9a3), mRNA.	FALSE	105243	Mm.261564	Q8BZU0	chr13	GO:0002028 // GO:0006810 // GO:0006811 // GO:0006814 // GO:0006814 // GO:0006885 // GO:0006885 // GO:0006898 // GO:0035725 // GO:0035725 // GO:1902600 // GO:0006812 // GO:0006814 // GO:0006885 // GO:0035725 // GO:1902600 // GO:0055085	regulation of sodium ion transport // transport // ion transport // sodium ion transport // sodium ion transport // regulation of pH // regulation of pH // receptor-mediated endocytosis // sodium ion transmembrane transport // sodium ion transmembrane transport // hydrogen ion transmembrane transport // cation transport // sodium ion transport // regulation of pH // sodium ion transmembrane trans…	GO:0005886 // GO:0005886 // GO:0005903 // GO:0016020 // GO:0016021 // GO:0016324 // GO:0016324 // GO:0031526 // GO:0031526 // GO:0031988 // GO:0070062	plasma membrane // plasma membrane // brush border // membrane // integral component of membrane // apical plasma membrane // apical plasma membrane // brush border membrane // brush border membrane // membrane-bounded vesicle // extracellular vesicular exosome	GO:0015297 // GO:0015385 // GO:0015385 // GO:0030165 // GO:0015299 // GO:0015385	antiporter activity // sodium:proton antiporter activity // sodium:proton antiporter activity // PDZ domain binding // solute:proton antiporter activity // sodium:proton antiporter activity
66.8945	116.939	0.572048	-0.805791	ENSMUST00000082400	mt-Tc	mitochondrially encoded tRNA cysteine	ENSMUST00000082400	ENSEMBL	mt_genbank_import:known chromosome:GRCm38:MT:5192:5257:-1 gene:ENSMUSG00000064349 gene_biotype:Mt_tRNA transcript_biotype:Mt_tRNA	TRUE	---	---	---	chrM	---	---	---	---	---	---
4.9243	8.60757	0.57209	-0.805687	---	---	---	---	---	---	---	---	---	---	chr6	---	---	---	---	---	---
32.7484	57.1803	0.572721	-0.804095	NM_001195244	Pet100	PET100 homolog (S. cerevisiae)	NM_001195244	RefSeq	Mus musculus PET100 homolog (S. cerevisiae) (Pet100), mRNA.	TRUE	100503890	Mm.254898	P0DJE0	chr8	GO:0008150	biological_process	GO:0005739 // GO:0016020 // GO:0016021 // GO:0005575	mitochondrion // membrane // integral component of membrane // cellular_component	GO:0003674	molecular_function
81.3126	141.882	0.573101	-0.80314	NM_145586	Tmem159	transmembrane protein 159	NM_145586	RefSeq	Mus musculus transmembrane protein 159 (Tmem159), mRNA.	TRUE	233806	Mm.257952	Q922Z1	chr7	GO:0008150	biological_process	GO:0016020 // GO:0016021 // GO:0005575	membrane // integral component of membrane // cellular_component	GO:0003674	molecular_function
5.44288	9.49497	0.573238	-0.802794	NM_001101585	Gm6927	predicted pseudogene 6927	NM_001101585	RefSeq	Mus musculus predicted pseudogene 6927 (Gm6927), mRNA.	TRUE	628893	Mm.477437	---	chrX	---	---	---	---	---	---
19.6679	34.2969	0.57346	-0.802235	NM_009544	Zfp105	zinc finger protein 105	NM_009544	RefSeq	Mus musculus zinc finger protein 105 (Zfp105), mRNA.	TRUE	22646	Mm.290595	D3Z140	chr9	GO:0006355 // GO:0006355 // GO:0006355 // GO:0007283 // GO:0007283 // GO:0071300	regulation of transcription, DNA-templated // regulation of transcription, DNA-templated // regulation of transcription, DNA-templated // spermatogenesis // spermatogenesis // cellular response to retinoic acid	GO:0005634 // GO:0048471 // GO:0005634 // GO:0048471 // GO:0005623 // GO:0005634 // GO:0048471	nucleus // perinuclear region of cytoplasm // nucleus // perinuclear region of cytoplasm // cell // nucleus // perinuclear region of cytoplasm	GO:0003700 // GO:0043565 // GO:0003700 // GO:0043565 // GO:0003676 // GO:0046872 // GO:0003700 // GO:0043565	sequence-specific DNA binding transcription factor activity // sequence-specific DNA binding // sequence-specific DNA binding transcription factor activity // sequence-specific DNA binding // nucleic acid binding // metal ion binding // sequence-specific DNA binding transcription factor activity // sequence-specific DNA binding
4.56273	7.95648	0.57346	-0.802235	ENSMUST00000158304	Gm24299	predicted gene, 24299	ENSMUST00000158304	ENSEMBL	ncrna:known chromosome:GRCm38:9:15314074:15314144:1 gene:ENSMUSG00000088929 gene_biotype:snoRNA transcript_biotype:snoRNA	TRUE	---	---	Q9D4V4	chr9	---	---	---	---	---	---
1001.25	1745.64	0.573569	-0.801962	NR_030703	Snord104	small nucleolar RNA, C/D box 104	NR_030703	RefSeq	Mus musculus small nucleolar RNA, C/D box 104 (Snord104), small nucleolar RNA.	FALSE	100216537	---	---	chr11	---	---	---	---	---	---
227.02	395.679	0.57375	-0.801506	NR_004418	Rnu73b	U73B small nuclear RNA	NR_004418	RefSeq	Mus musculus U73B small nuclear RNA (Rnu73b), small nuclear RNA.	TRUE	19871	---	---	chr3	---	---	---	---	---	---
6.92404	12.0609	0.574088	-0.800657	ENSMUST00000151376	Gm10722	predicted gene 10722	ENSMUST00000151376	ENSEMBL	ensembl:known chromosome:GRCm38:9:3000922:3002330:1 gene:ENSMUSG00000091028 gene_biotype:protein_coding transcript_biotype:protein_coding	TRUE	---	---	F6VLK5	chr9	GO:0008150	biological_process	GO:0005575	cellular_component	GO:0003674	molecular_function
58.2378	101.343	0.57466	-0.799219	ENSMUST00000083836	Gm22155	predicted gene, 22155	ENSMUST00000083836	ENSEMBL	ncrna:known chromosome:GRCm38:6:6924118:6924279:-1 gene:ENSMUSG00000065770 gene_biotype:snRNA transcript_biotype:snRNA	TRUE	---	---	---	chr6	---	---	---	---	---	---
33.343	57.9027	0.575846	-0.796246	ENSMUST00000178565	Gm25633	predicted gene, 25633	ENSMUST00000178565	ENSEMBL	ncrna:known chromosome:GRCm38:9:49825869:49825975:-1 gene:ENSMUSG00000094255 gene_biotype:snRNA transcript_biotype:snRNA	TRUE	---	---	---	chr9	---	---	---	---	---	---
338.932	588.427	0.575996	-0.79587	NR_030704	Snord55	small nucleolar RNA, C/D box 55	NR_030704	RefSeq	Mus musculus small nucleolar RNA, C/D box 55 (Snord55), small nucleolar RNA.	TRUE	100216533	---	---	chr4	---	---	---	---	---	---
5.17029	8.96773	0.576544	-0.794498	NM_183035	Defb34	defensin beta 34	NM_183035	RefSeq	Mus musculus defensin beta 34 (Defb34), mRNA.	TRUE	360211	Mm.271557	Q7TNV8	chr8	GO:0006952 // GO:0042742 // GO:0008150	defense response // defense response to bacterium // biological_process	GO:0005576 // GO:0005575	extracellular region // cellular_component	GO:0003674	molecular_function
8.64372	14.977	0.577135	-0.79302	ENSMUST00000103646	Trav10d	T cell receptor alpha variable 10D	ENSMUST00000103646	ENSEMBL	ensembl_havana_ig_gene:known chromosome:GRCm38:14:52810934:52811495:1 gene:ENSMUSG00000094792 gene_biotype:TR_V_gene transcript_biotype:TR_V_gene	FALSE	---	Mm.489031	---	chr14	---	---	---	---	GO:0005515	protein binding
16.1187	27.9026	0.577677	-0.791666	NM_009553	Zscan2	zinc finger and SCAN domain containing 2	NM_009553	RefSeq	Mus musculus zinc finger and SCAN domain containing 2 (Zscan2), mRNA.	TRUE	22691	Mm.358645	Q07230	chr7	GO:0006351 // GO:0006355 // GO:0007275 // GO:0007283 // GO:0030154	transcription, DNA-templated // regulation of transcription, DNA-templated // multicellular organismal development // spermatogenesis // cell differentiation	GO:0005634	nucleus	GO:0003676 // GO:0003677 // GO:0003700 // GO:0046872	nucleic acid binding // DNA binding // sequence-specific DNA binding transcription factor activity // metal ion binding
22.5637	39.0293	0.578123	-0.790551	NM_001290299	BC018242	cDNA sequence BC018242	NM_001290299	RefSeq	Mus musculus cDNA sequence BC018242 (BC018242), transcript variant 2, mRNA.	TRUE	235044	Mm.277521	Q8VCY8	chr9	GO:0008152 // GO:0016311	metabolic process // dephosphorylation	GO:0016020 // GO:0016021	membrane // integral component of membrane	GO:0003824 // GO:0008195 // GO:0016787	catalytic activity // phosphatidate phosphatase activity // hydrolase activity
2.94466	5.09248	0.578237	-0.790268	ENSMUST00000103404	Igkv3-1	immunoglobulin kappa variable 3-1	ENSMUST00000103404	ENSEMBL	ensembl_ig_gene:known chromosome:GRCm38:6:70703578:70704177:1 gene:ENSMUSG00000095682 gene_biotype:IG_LV_gene transcript_biotype:IG_LV_gene	TRUE	---	Mm.490937	---	chr6	---	---	---	---	GO:0005515	protein binding
3.39328	5.86772	0.578297	-0.790118	ENSMUST00000104409	Gm26017	predicted gene, 26017	ENSMUST00000104409	ENSEMBL	ncrna:known chromosome:GRCm38:4:86509152:86509225:1 gene:ENSMUSG00000077597 gene_biotype:snRNA transcript_biotype:snRNA	TRUE	---	---	---	chr4	---	---	---	---	---	---
39.793	68.7407	0.578885	-0.788651	NM_001081287	Mpp7	membrane protein, palmitoylated 7 (MAGUK p55 subfamily member 7)	NM_001081287	RefSeq	Mus musculus membrane protein, palmitoylated 7 (MAGUK p55 subfamily member 7) (Mpp7), transcript variant 1, mRNA.	TRUE	75739	Mm.133293	Q8BVD5	chr18	GO:0031334 // GO:0070830 // GO:0071896 // GO:0031334 // GO:0070830 // GO:0071896 // GO:0070830 // GO:0071896	positive regulation of protein complex assembly // tight junction assembly // protein localization to adherens junction // positive regulation of protein complex assembly // tight junction assembly // protein localization to adherens junction // tight junction assembly // protein localization to adherens junction	GO:0005739 // GO:0005912 // GO:0005923 // GO:0016020 // GO:0030054 // GO:0097025 // GO:0005912 // GO:0005912 // GO:0005923 // GO:0005923 // GO:0030054 // GO:0097025 // GO:0097025	mitochondrion // adherens junction // tight junction // membrane // cell junction // MPP7-DLG1-LIN7 complex // adherens junction // adherens junction // tight junction // tight junction // cell junction // MPP7-DLG1-LIN7 complex // MPP7-DLG1-LIN7 complex	GO:0019904 // GO:0032947 // GO:0046982 // GO:0019904 // GO:0032947 // GO:0046982 // GO:0019904 // GO:0032947 // GO:0046982	protein domain specific binding // protein complex scaffold // protein heterodimerization activity // protein domain specific binding // protein complex scaffold // protein heterodimerization activity // protein domain specific binding // protein complex scaffold // protein heterodimerization activity
45.2348	78.0991	0.579197	-0.787873	ENSMUST00000083266	Gm24613	predicted gene, 24613	ENSMUST00000083266	ENSEMBL	ncrna:known chromosome:GRCm38:12:31258933:31259062:-1 gene:ENSMUSG00000065200 gene_biotype:snoRNA transcript_biotype:snoRNA	FALSE	---	---	---	chr12	---	---	---	---	---	---
201.88	348.511	0.579264	-0.787707	ENSMUST00000122795	Gm25291	predicted gene, 25291	ENSMUST00000122795	ENSEMBL	ncrna:known chromosome:GRCm38:11:51737779:51737922:-1 gene:ENSMUSG00000084744 gene_biotype:snoRNA transcript_biotype:snoRNA	FALSE	---	---	---	chr11	---	---	---	---	---	---
164.357	283.726	0.579281	-0.787665	NM_011030	P4ha1	procollagen-proline, 2-oxoglutarate 4-dioxygenase (proline 4-hydroxylase), alpha 1 polypeptide	NM_011030	RefSeq	Mus musculus procollagen-proline, 2-oxoglutarate 4-dioxygenase (proline 4-hydroxylase), alpha 1 polypeptide (P4ha1), mRNA.	FALSE	18451	Mm.2212	Q60715	chr10	GO:0018401 // GO:0030199 // GO:0055114 // GO:0055114	peptidyl-proline hydroxylation to 4-hydroxy-L-proline // collagen fibril organization // oxidation-reduction process // oxidation-reduction process	GO:0005739 // GO:0005783 // GO:0016222 // GO:0043231 // GO:0005739 // GO:0005783 // GO:0005788 // GO:0043231	mitochondrion // endoplasmic reticulum // procollagen-proline 4-dioxygenase complex // intracellular membrane-bounded organelle // mitochondrion // endoplasmic reticulum // endoplasmic reticulum lumen // intracellular membrane-bounded organelle	GO:0004656 // GO:0004656 // GO:0005506 // GO:0016491 // GO:0016702 // GO:0016705 // GO:0016706 // GO:0031418 // GO:0046872 // GO:0051213 // GO:0004656	procollagen-proline 4-dioxygenase activity // procollagen-proline 4-dioxygenase activity // iron ion binding // oxidoreductase activity // oxidoreductase activity, acting on single donors with incorporation of molecular oxygen, incorporation of two atoms of oxygen // oxidoreductase activity, acting on paired donors, with incorporation or reduction of molecular oxygen // oxidoreductase activity, a…
78.2125	135.004	0.579336	-0.787528	NM_133687	Cxxc5	CXXC finger 5	NM_133687	RefSeq	Mus musculus CXXC finger 5 (Cxxc5), mRNA.	TRUE	67393	Mm.94560	Q91WA4	chr18	GO:0007165 // GO:0043123 // GO:0007165 // GO:0043123	signal transduction // positive regulation of I-kappaB kinase/NF-kappaB signaling // signal transduction // positive regulation of I-kappaB kinase/NF-kappaB signaling	GO:0005634 // GO:0005730 // GO:0005737 // GO:0043231	nucleus // nucleolus // cytoplasm // intracellular membrane-bounded organelle	GO:0003677 // GO:0004871 // GO:0008270 // GO:0046872 // GO:0004871	DNA binding // signal transducer activity // zinc ion binding // metal ion binding // signal transducer activity
37.7814	65.1403	0.58	-0.785875	ENSMUST00000104034	Gm22270	predicted gene, 22270	ENSMUST00000104034	ENSEMBL	ncrna:known chromosome:GRCm38:5:107905177:107905308:1 gene:ENSMUSG00000077222 gene_biotype:snoRNA transcript_biotype:snoRNA	TRUE	---	---	---	chr5	---	---	---	---	---	---
94.0197	162.04	0.580224	-0.785319	NM_001177751	Tsc22d1	TSC22 domain family, member 1	NM_001177751	RefSeq	Mus musculus TSC22 domain family, member 1 (Tsc22d1), transcript variant 3, mRNA.	FALSE	21807	Mm.153272	P62500	chr14	GO:0006351 // GO:0006355 // GO:0008284 // GO:0043065 // GO:0043066	transcription, DNA-templated // regulation of transcription, DNA-templated // positive regulation of cell proliferation // positive regulation of apoptotic process // negative regulation of apoptotic process	GO:0005634 // GO:0005737 // GO:0005634 // GO:0005737	nucleus // cytoplasm // nucleus // cytoplasm	GO:0003700 // GO:0005515	sequence-specific DNA binding transcription factor activity // protein binding
11.785	20.3047	0.580406	-0.784866	ENSMUST00000128078	Gm11496	predicted gene 11496	ENSMUST00000128078	ENSEMBL	havana:known chromosome:GRCm38:11:88993040:88996544:-1 gene:ENSMUSG00000085152 gene_biotype:lincRNA transcript_biotype:lincRNA	FALSE	---	Mm.418696	---	chr11	---	---	---	---	---	---
5.85594	10.0887	0.580446	-0.784766	ENSMUST00000116888	Gm25541	predicted gene, 25541	ENSMUST00000116888	ENSEMBL	ncrna:known chromosome:GRCm38:2:27539805:27539930:-1 gene:ENSMUSG00000080538 gene_biotype:snRNA transcript_biotype:snRNA	TRUE	---	---	---	chr2	---	---	---	---	---	---
252.31	434.398	0.580826	-0.783822	NM_026346	Fbxo32	F-box protein 32	NM_026346	RefSeq	Mus musculus F-box protein 32 (Fbxo32), mRNA.	FALSE	67731	Mm.25683	Q9CPU7	chr15	GO:0014878 // GO:0014889 // GO:0014894 // GO:0071549 // GO:0016567	response to electrical stimulus involved in regulation of muscle adaptation // muscle atrophy // response to denervation involved in regulation of muscle adaptation // cellular response to dexamethasone stimulus // protein ubiquitination	GO:0005634 // GO:0005634 // GO:0005730 // GO:0005737 // GO:0030018 // GO:0005634	nucleus // nucleus // nucleolus // cytoplasm // Z disc // nucleus	GO:0005515	protein binding
8.81288	15.1667	0.581068	-0.783221	ENSMUST00000104136	Gm25311	predicted gene, 25311	ENSMUST00000104136	ENSEMBL	ncrna:known chromosome:GRCm38:6:124304297:124304428:-1 gene:ENSMUSG00000095732 gene_biotype:snoRNA transcript_biotype:snoRNA	TRUE	---	---	---	chr6	---	---	---	---	---	---
35.1403	60.4609	0.581207	-0.782875	NM_016665	Stra13	stimulated by retinoic acid 13	NM_016665	RefSeq	Mus musculus stimulated by retinoic acid 13 (Stra13), mRNA.	FALSE	20892	Mm.259716	Q8C4X1	chr11	GO:0000712 // GO:0006281 // GO:0006974 // GO:0007049 // GO:0007067 // GO:0031297 // GO:0051301 // GO:0051382 // GO:0000712 // GO:0000712 // GO:0031297 // GO:0031297	resolution of meiotic recombination intermediates // DNA repair // cellular response to DNA damage stimulus // cell cycle // mitotic nuclear division // replication fork processing // cell division // kinetochore assembly // resolution of meiotic recombination intermediates // resolution of meiotic recombination intermediates // replication fork processing // replication fork processing	GO:0000775 // GO:0000776 // GO:0005634 // GO:0005694 // GO:0043240 // GO:0071821 // GO:0000777 // GO:0043240 // GO:0043240 // GO:0071821 // GO:0071821	chromosome, centromeric region // kinetochore // nucleus // chromosome // Fanconi anaemia nuclear complex // FANCM-MHF complex // condensed chromosome kinetochore // Fanconi anaemia nuclear complex // Fanconi anaemia nuclear complex // FANCM-MHF complex // FANCM-MHF complex	GO:0003677 // GO:0003690 // GO:0003677 // GO:0003677 // GO:0003690 // GO:0003690	DNA binding // double-stranded DNA binding // DNA binding // DNA binding // double-stranded DNA binding // double-stranded DNA binding
38.7233	66.5762	0.581639	-0.781805	NM_009264	Sprr1a	small proline-rich protein 1A	NM_009264	RefSeq	Mus musculus small proline-rich protein 1A (Sprr1a), mRNA.	TRUE	20753	Mm.331191	Q62266	chr3	GO:0018149 // GO:0030216 // GO:0031424 // GO:0018149	peptide cross-linking // keratinocyte differentiation // keratinization // peptide cross-linking	GO:0001533 // GO:0005737 // GO:0071944	cornified envelope // cytoplasm // cell periphery	GO:0005198 // GO:0030674	structural molecule activity // protein binding, bridging
85.8996	147.604	0.58196	-0.781009	NM_025559	Mien1	migration and invasion enhancer 1	NM_025559	RefSeq	Mus musculus migration and invasion enhancer 1 (Mien1), mRNA.	FALSE	103742	Mm.259614	Q9CQ86	chr11	GO:0006915 // GO:0030335 // GO:0043066 // GO:0045454 // GO:0051491 // GO:0030335 // GO:0030335 // GO:0043066 // GO:0043066 // GO:0051491 // GO:0051491	apoptotic process // positive regulation of cell migration // negative regulation of apoptotic process // cell redox homeostasis // positive regulation of filopodium assembly // positive regulation of cell migration // positive regulation of cell migration // negative regulation of apoptotic process // negative regulation of apoptotic process // positive regulation of filopodium assembly // posit…	GO:0005737 // GO:0005829 // GO:0005829 // GO:0005886 // GO:0016020 // GO:0031235 // GO:0005829 // GO:0031235 // GO:0031235	cytoplasm // cytosol // cytosol // plasma membrane // membrane // intrinsic component of the cytoplasmic side of the plasma membrane // cytosol // intrinsic component of the cytoplasmic side of the plasma membrane // intrinsic component of the cytoplasmic side of the plasma membrane	GO:0005515 // GO:0008430	protein binding // selenium binding
151.952	261.083	0.582007	-0.780892	ENSMUST00000101925	n-R5s1	nuclear encoded rRNA 5S 1	ENSMUST00000101925	ENSEMBL	ncrna:known chromosome:GRCm38:Y:991630:991748:-1 gene:ENSMUSG00000075874 gene_biotype:rRNA transcript_biotype:rRNA	TRUE	---	---	---	chrY	---	---	---	---	---	---
643.594	1105.06	0.582408	-0.779897	ENSMUST00000082399	mt-Tn	mitochondrially encoded tRNA asparagine	ENSMUST00000082399	ENSEMBL	mt_genbank_import:known chromosome:GRCm38:MT:5089:5159:-1 gene:ENSMUSG00000064348 gene_biotype:Mt_tRNA transcript_biotype:Mt_tRNA	TRUE	---	Mm.491484	---	chrM	---	---	---	---	---	---
5.46269	9.37316	0.582801	-0.778924	ENSMUST00000104315	Gm24231	predicted gene, 24231	ENSMUST00000104315	ENSEMBL	ncrna:known chromosome:GRCm38:8:15227405:15227537:-1 gene:ENSMUSG00000077503 gene_biotype:snoRNA transcript_biotype:snoRNA	TRUE	---	---	---	chr8	---	---	---	---	---	---
254.426	436.534	0.582832	-0.778849	NR_033336	Snora23	small nucleolar RNA, H/ACA box 23	NR_033336	RefSeq	Mus musculus small nucleolar RNA, H/ACA box 23 (Snora23), small nucleolar RNA.	TRUE	100379145	Mm.484711	---	chr7	---	---	---	---	---	---
4.51426	7.74422	0.582919	-0.778632	ENSMUST00000110225	Gm11037	predicted gene 11037	ENSMUST00000110225	ENSEMBL	ensembl:known chromosome:GRCm38:2:131133497:131134215:1 gene:ENSMUSG00000079039 gene_biotype:protein_coding transcript_biotype:protein_coding	TRUE	---	---	F6YAE0	chr2	GO:0008150	biological_process	GO:0005575	cellular_component	GO:0003674	molecular_function
184.248	315.973	0.583112	-0.778154	NR_034042	Snora5c	small nucleolar RNA, H/ACA box 5C	NR_034042	RefSeq	Mus musculus small nucleolar RNA, H/ACA box 5C (Snora5c), small nucleolar RNA.	FALSE	100217467	Mm.247761	Q91YM4	chr11	GO:0006468 // GO:0045333	protein phosphorylation // cellular respiration	GO:0005739	mitochondrion	GO:0004672	protein kinase activity
603.84	1035.16	0.583332	-0.777611	ENSMUST00000093696	Gm24089	predicted gene, 24089	ENSMUST00000093696	ENSEMBL	ncrna:known chromosome:GRCm38:8:123601572:123601680:-1 gene:ENSMUSG00000094541 gene_biotype:rRNA transcript_biotype:rRNA	TRUE	---	---	---	chr8	---	---	---	---	---	---
603.84	1035.16	0.583332	-0.777611	ENSMUST00000093696	Gm24089	predicted gene, 24089	ENSMUST00000093696	ENSEMBL	ncrna:known chromosome:GRCm38:8:123601572:123601680:-1 gene:ENSMUSG00000094541 gene_biotype:rRNA transcript_biotype:rRNA	TRUE	---	---	---	chr8	---	---	---	---	---	---
613.592	1051.85	0.583346	-0.777577	NR_004419	Rny1	RNA, Y1 small cytoplasmic, Ro-associated	NR_004419	RefSeq	Mus musculus RNA, Y1 small cytoplasmic, Ro-associated (Rny1), Y RNA.	TRUE	19872	---	---	chr6	GO:0006270 // GO:0033260	DNA replication initiation // nuclear cell cycle DNA replication	GO:0005634	nucleus	---	---
51.0695	87.5204	0.583516	-0.777156	ENSMUST00000083730	Gm22578	predicted gene, 22578	ENSMUST00000083730	ENSEMBL	ncrna:known chromosome:GRCm38:6:149052517:149052623:-1 gene:ENSMUSG00000065664 gene_biotype:snRNA transcript_biotype:snRNA	TRUE	---	---	---	chr6	---	---	---	---	---	---
23.2868	39.889	0.58379	-0.776478	NR_035413	Mir1b	microRNA 1b	NR_035413	RefSeq	Mus musculus microRNA 1b (Mir1b), microRNA.	TRUE	100316783	---	---	chr18	GO:0010629	negative regulation of gene expression	---	---	---	---
93.1118	159.495	0.583791	-0.776477	NM_007707	Socs3	suppressor of cytokine signaling 3	NM_007707	RefSeq	Mus musculus suppressor of cytokine signaling 3 (Socs3), mRNA.	FALSE	12702	Mm.3468	O35718	chr11	GO:0001932 // GO:0007165 // GO:0007259 // GO:0009968 // GO:0035556 // GO:0040008 // GO:0043066 // GO:0045595 // GO:0045595 // GO:0045597 // GO:0045597 // GO:0046627 // GO:0060670 // GO:0060674 // GO:0060707 // GO:0060707 // GO:0060708 // GO:0060708 // GO:0007259 // GO:0009968 // GO:0016567 // GO:0035556	regulation of protein phosphorylation // signal transduction // JAK-STAT cascade // negative regulation of signal transduction // intracellular signal transduction // regulation of growth // negative regulation of apoptotic process // regulation of cell differentiation // regulation of cell differentiation // positive regulation of cell differentiation // positive regulation of cell differentiati…	GO:0005737 // GO:0005829	cytoplasm // cytosol	GO:0005515	protein binding
3.8121	6.52762	0.583995	-0.775972	ENSMUST00000179156	Gm5947	predicted pseudogene 5947	ENSMUST00000179156	ENSEMBL	havana:known chromosome:GRCm38:X:154079685:154082526:-1 gene:ENSMUSG00000095065 gene_biotype:pseudogene transcript_biotype:unprocessed_pseudogene	TRUE	---	---	---	chrX	---	---	---	---	---	---
36.466	62.4377	0.584038	-0.775866	NM_001163579	Lrrcc1	leucine rich repeat and coiled-coil domain containing 1	NM_001163579	RefSeq	Mus musculus leucine rich repeat and coiled-coil domain containing 1 (Lrrcc1), transcript variant 1, mRNA.	TRUE	71710	Mm.257449	Q69ZB0	chr3	GO:0007049 // GO:0007067 // GO:0051301 // GO:0008150	cell cycle // mitotic nuclear division // cell division // biological_process	GO:0005634 // GO:0005737 // GO:0005813 // GO:0005856 // GO:0005737 // GO:0005814 // GO:0005634 // GO:0005813	nucleus // cytoplasm // centrosome // cytoskeleton // cytoplasm // centriole // nucleus // centrosome	GO:0003674	molecular_function
24.4317	41.7702	0.584908	-0.773719	NM_011353	Serf1	small EDRK-rich factor 1	NM_011353	RefSeq	Mus musculus small EDRK-rich factor 1 (Serf1), mRNA.	FALSE	20365	Mm.286177	O88892	chr13	GO:0008150	biological_process	GO:0005575	cellular_component	GO:0003674	molecular_function
54.5973	93.2949	0.585212	-0.772968	NM_133986	Tcta	T cell leukemia translocation altered gene	NM_133986	RefSeq	Mus musculus T cell leukemia translocation altered gene (Tcta), mRNA.	TRUE	102791	Mm.24670	Q8VEA7	chr9	---	---	GO:0016020 // GO:0016021	membrane // integral component of membrane	---	---
6.62263	11.3105	0.585529	-0.772188	ENSMUST00000157734	Gm24009	predicted gene, 24009	ENSMUST00000157734	ENSEMBL	ncrna:known chromosome:GRCm38:5:23674289:23674381:-1 gene:ENSMUSG00000088359 gene_biotype:rRNA transcript_biotype:rRNA	TRUE	---	---	---	chr5	---	---	---	---	---	---
79.8503	136.326	0.58573	-0.771693	ENSMUST00000083372	Gm23264	predicted gene, 23264	ENSMUST00000083372	ENSEMBL	ncrna:known chromosome:GRCm38:17:66086094:66086200:1 gene:ENSMUSG00000094158 gene_biotype:snRNA transcript_biotype:snRNA	FALSE	---	---	---	chr17	---	---	---	---	---	---
19.0622	32.503	0.586477	-0.769854	NM_001285872	Pafah2	platelet-activating factor acetylhydrolase 2	NM_001285872	RefSeq	Mus musculus platelet-activating factor acetylhydrolase 2 (Pafah2), transcript variant 1, mRNA.	TRUE	100163	Mm.22116	Q8VDG7	chr4	GO:0006629 // GO:0016042 // GO:0043066 // GO:0043066	lipid metabolic process // lipid catabolic process // negative regulation of apoptotic process // negative regulation of apoptotic process	GO:0005737	cytoplasm	GO:0003847 // GO:0016787 // GO:0003847	1-alkyl-2-acetylglycerophosphocholine esterase activity // hydrolase activity // 1-alkyl-2-acetylglycerophosphocholine esterase activity
115.413	196.79	0.586481	-0.769844	NM_018885	Irx4	Iroquois related homeobox 4 (Drosophila)	NM_018885	RefSeq	Mus musculus Iroquois related homeobox 4 (Drosophila) (Irx4), mRNA.	FALSE	50916	Mm.103784	Q9QY61	chr13	GO:0006355 // GO:0006357 // GO:0007275 // GO:0007507 // GO:0030154 // GO:0048561	regulation of transcription, DNA-templated // regulation of transcription from RNA polymerase II promoter // multicellular organismal development // heart development // cell differentiation // establishment of organ orientation	GO:0005634 // GO:0005667	nucleus // transcription factor complex	GO:0003677 // GO:0003700 // GO:0043565	DNA binding // sequence-specific DNA binding transcription factor activity // sequence-specific DNA binding
82.842	141.238	0.586542	-0.769694	NM_133721	Itga9	integrin alpha 9	NM_133721	RefSeq	Mus musculus integrin alpha 9 (Itga9), transcript variant 1, mRNA.	TRUE	104099	Mm.335520	B8JK39	chr9	GO:0007155 // GO:0007229 // GO:0030593 // GO:0007155 // GO:0042060 // GO:0045672 // GO:0045780 // GO:0048858	cell adhesion // integrin-mediated signaling pathway // neutrophil chemotaxis // cell adhesion // wound healing // positive regulation of osteoclast differentiation // positive regulation of bone resorption // cell projection morphogenesis	GO:0009925 // GO:0016020 // GO:0016021 // GO:0034679 // GO:0008305 // GO:0016020 // GO:0034679 // GO:0034679 // GO:0071133	basal plasma membrane // membrane // integral component of membrane // integrin alpha9-beta1 complex // integrin complex // membrane // integrin alpha9-beta1 complex // integrin alpha9-beta1 complex // alpha9-beta1 integrin-ADAM8 complex	GO:0005518 // GO:0043236 // GO:0005518 // GO:0043236	collagen binding // laminin binding // collagen binding // laminin binding
21.0171	35.8205	0.586732	-0.769226	NM_183275	Tefm	transcription elongation factor, mitochondrial	NM_183275	RefSeq	Mus musculus transcription elongation factor, mitochondrial (Tefm), mRNA.	FALSE	68550	Mm.18466	Q5SSK3	chr11	GO:0006119 // GO:0006259 // GO:0006351 // GO:0006355 // GO:0006390 // GO:0050790 // GO:0006119 // GO:0006119 // GO:0006259 // GO:0006259 // GO:0006390 // GO:0006390	oxidative phosphorylation // DNA metabolic process // transcription, DNA-templated // regulation of transcription, DNA-templated // transcription from mitochondrial promoter // regulation of catalytic activity // oxidative phosphorylation // oxidative phosphorylation // DNA metabolic process // DNA metabolic process // transcription from mitochondrial promoter // transcription from mitochondrial …	GO:0005739 // GO:0005759 // GO:0030529 // GO:0042645 // GO:0005739 // GO:0005759 // GO:0005759 // GO:0030529 // GO:0030529 // GO:0042645 // GO:0042645	mitochondrion // mitochondrial matrix // ribonucleoprotein complex // mitochondrial nucleoid // mitochondrion // mitochondrial matrix // mitochondrial matrix // ribonucleoprotein complex // ribonucleoprotein complex // mitochondrial nucleoid // mitochondrial nucleoid	GO:0030337 // GO:0044822 // GO:0030337 // GO:0030337	DNA polymerase processivity factor activity // poly(A) RNA binding // DNA polymerase processivity factor activity // DNA polymerase processivity factor activity
57.4196	97.7842	0.587208	-0.768057	NM_001136076	P4ha2	procollagen-proline, 2-oxoglutarate 4-dioxygenase (proline 4-hydroxylase), alpha II polypeptide	NM_001136076	RefSeq	Mus musculus procollagen-proline, 2-oxoglutarate 4-dioxygenase (proline 4-hydroxylase), alpha II polypeptide (P4ha2), transcript variant 1, mRNA.	FALSE	18452	Mm.3705	Q60716	chr11	GO:0018401 // GO:0055114	peptidyl-proline hydroxylation to 4-hydroxy-L-proline // oxidation-reduction process	GO:0005581 // GO:0005634 // GO:0005737 // GO:0005783 // GO:0016222 // GO:0043231 // GO:0005783 // GO:0005788	collagen trimer // nucleus // cytoplasm // endoplasmic reticulum // procollagen-proline 4-dioxygenase complex // intracellular membrane-bounded organelle // endoplasmic reticulum // endoplasmic reticulum lumen	GO:0004656 // GO:0005506 // GO:0005515 // GO:0016491 // GO:0016702 // GO:0016705 // GO:0016706 // GO:0031418 // GO:0046872 // GO:0051213 // GO:0004656	procollagen-proline 4-dioxygenase activity // iron ion binding // protein binding // oxidoreductase activity // oxidoreductase activity, acting on single donors with incorporation of molecular oxygen, incorporation of two atoms of oxygen // oxidoreductase activity, acting on paired donors, with incorporation or reduction of molecular oxygen // oxidoreductase activity, acting on paired donors, wit…
9.42441	16.0385	0.587613	-0.767061	ENSMUST00000083196	Gm24457	predicted gene, 24457	ENSMUST00000083196	ENSEMBL	ncrna:known chromosome:GRCm38:3:142772972:142773076:-1 gene:ENSMUSG00000065130 gene_biotype:snRNA transcript_biotype:snRNA	TRUE	---	---	---	chr3	---	---	---	---	---	---
15.8637	26.9897	0.58777	-0.766675	---	---	---	---	---	---	---	---	---	---	chr18	---	---	---	---	---	---
30.2903	51.5319	0.587797	-0.766611	D16492	Masp1	mannan-binding lectin serine peptidase 1	D16492	GenBank	Mus musculus domesticus Crarf mRNA for P100 serine protease of Ra-reactive factor, complete cds.	FALSE	17174	Mm.1213	P98064	chr16	GO:0001867 // GO:0002376 // GO:0006508 // GO:0006956 // GO:0045087 // GO:0001867 // GO:0006508 // GO:0045916	complement activation, lectin pathway // immune system process // proteolysis // complement activation // innate immune response // complement activation, lectin pathway // proteolysis // negative regulation of complement activation	GO:0005576 // GO:0005615 // GO:0005615 // GO:0005615	extracellular region // extracellular space // extracellular space // extracellular space	GO:0003824 // GO:0004252 // GO:0004252 // GO:0005509 // GO:0008233 // GO:0008236 // GO:0016787 // GO:0042803 // GO:0046872 // GO:0048306 // GO:0004252 // GO:0005509 // GO:0005509 // GO:0042803 // GO:0042803 // GO:0048306	catalytic activity // serine-type endopeptidase activity // serine-type endopeptidase activity // calcium ion binding // peptidase activity // serine-type peptidase activity // hydrolase activity // protein homodimerization activity // metal ion binding // calcium-dependent protein binding // serine-type endopeptidase activity // calcium ion binding // calcium ion binding // protein homodimerizat…
4.01721	6.83339	0.587879	-0.766409	NM_001011787	Olfr1307	olfactory receptor 1307	NM_001011787	RefSeq	Mus musculus olfactory receptor 1307 (Olfr1307), mRNA.	TRUE	257956	Mm.377314	Q7TQX1	chr2	GO:0007165 // GO:0007186 // GO:0007608 // GO:0050896 // GO:0050911 // GO:0007186 // GO:0007186 // GO:0007608 // GO:0007608 // GO:0050911 // GO:0050911	signal transduction // G-protein coupled receptor signaling pathway // sensory perception of smell // response to stimulus // detection of chemical stimulus involved in sensory perception of smell // G-protein coupled receptor signaling pathway // G-protein coupled receptor signaling pathway // sensory perception of smell // sensory perception of smell // detection of chemical stimulus involved i…	GO:0005886 // GO:0016020 // GO:0016021 // GO:0016021 // GO:0016021	plasma membrane // membrane // integral component of membrane // integral component of membrane // integral component of membrane	GO:0004871 // GO:0004930 // GO:0004984 // GO:0004984 // GO:0004984	signal transducer activity // G-protein coupled receptor activity // olfactory receptor activity // olfactory receptor activity // olfactory receptor activity
276.766	470.696	0.587993	-0.766129	NM_028696	Nabp1	nucleic acid binding protein 1	NM_028696	RefSeq	Mus musculus nucleic acid binding protein 1 (Nabp1), mRNA.	FALSE	109019	Mm.196290	Q8BGW5	chr1	GO:0000724 // GO:0006281 // GO:0006974 // GO:0007093 // GO:0010212 // GO:0000724 // GO:0000724 // GO:0006281 // GO:0006281 // GO:0006974 // GO:0006974 // GO:0007093 // GO:0007093 // GO:0010212 // GO:0010212	double-strand break repair via homologous recombination // DNA repair // cellular response to DNA damage stimulus // mitotic cell cycle checkpoint // response to ionizing radiation // double-strand break repair via homologous recombination // double-strand break repair via homologous recombination // DNA repair // DNA repair // cellular response to DNA damage stimulus // cellular response to DNA …	GO:0005634 // GO:0005634 // GO:0005737 // GO:0070876 // GO:0005634 // GO:0005634 // GO:0070876 // GO:0070876	nucleus // nucleus // cytoplasm // SOSS complex // nucleus // nucleus // SOSS complex // SOSS complex	GO:0003676 // GO:0003677 // GO:0003697 // GO:0003723 // GO:0003697	nucleic acid binding // DNA binding // single-stranded DNA binding // RNA binding // single-stranded DNA binding
21.6572	36.8267	0.588083	-0.765908	NM_025273	Pcbd1	pterin 4 alpha carbinolamine dehydratase/dimerization cofactor of hepatocyte nuclear factor 1 alpha (TCF1) 1	NM_025273	RefSeq	Mus musculus pterin 4 alpha carbinolamine dehydratase/dimerization cofactor of hepatocyte nuclear factor 1 alpha (TCF1) 1 (Pcbd1), mRNA.	FALSE	13180	Mm.39473	P61458	chr10	GO:0006351 // GO:0006355 // GO:0006729 // GO:0043496 // GO:0045893 // GO:0051289 // GO:0051291 // GO:0055114 // GO:0043496 // GO:0043496 // GO:0045893 // GO:0045893	transcription, DNA-templated // regulation of transcription, DNA-templated // tetrahydrobiopterin biosynthetic process // regulation of protein homodimerization activity // positive regulation of transcription, DNA-templated // protein homotetramerization // protein heterooligomerization // oxidation-reduction process // regulation of protein homodimerization activity // regulation of protein hom…	GO:0005634 // GO:0005634 // GO:0005737 // GO:0070062 // GO:0005634 // GO:0005634 // GO:0005737	nucleus // nucleus // cytoplasm // extracellular vesicular exosome // nucleus // nucleus // cytoplasm	GO:0003713 // GO:0004505 // GO:0005515 // GO:0008124 // GO:0016829 // GO:0042802 // GO:0003713 // GO:0003713 // GO:0008124 // GO:0042802	transcription coactivator activity // phenylalanine 4-monooxygenase activity // protein binding // 4-alpha-hydroxytetrahydrobiopterin dehydratase activity // lyase activity // identical protein binding // transcription coactivator activity // transcription coactivator activity // 4-alpha-hydroxytetrahydrobiopterin dehydratase activity // identical protein binding
157.371	267.59	0.588106	-0.765851	ENSMUST00000104066	Gm26079	predicted gene, 26079	ENSMUST00000104066	ENSEMBL	ncrna:known chromosome:GRCm38:5:110692049:110692181:-1 gene:ENSMUSG00000077254 gene_biotype:snoRNA transcript_biotype:snoRNA	TRUE	---	---	Q8CHI8	chr5	---	---	---	---	---	---
833.508	1416.39	0.588472	-0.764953	ENSMUST00000173811	1110038B12Rik	RIKEN cDNA 1110038B12 gene	ENSMUST00000173811	ENSEMBL	havana:known chromosome:GRCm38:17:34950241:34952456:-1 gene:ENSMUSG00000092203 gene_biotype:processed_transcript transcript_biotype:retained_intron	FALSE	---	---	---	chr17	---	---	---	---	---	---
235.038	399.172	0.588813	-0.764118	ENSMUST00000083370	Gm23245	predicted gene, 23245	ENSMUST00000083370	ENSEMBL	ncrna:known chromosome:GRCm38:5:129789539:129789673:1 gene:ENSMUSG00000065304 gene_biotype:snoRNA transcript_biotype:snoRNA	TRUE	---	---	---	chr5	---	---	---	---	---	---
47.0532	79.8776	0.589067	-0.763497	ENSMUST00000082394	mt-Tq	mitochondrially encoded tRNA glutamine	ENSMUST00000082394	ENSEMBL	mt_genbank_import:known chromosome:GRCm38:MT:3772:3842:-1 gene:ENSMUSG00000064343 gene_biotype:Mt_tRNA transcript_biotype:Mt_tRNA	TRUE	---	Mm.488591	---	chrM	---	---	---	---	---	---
834.783	1416.87	0.589174	-0.763235	NR_034051	Snora34	small nucleolar RNA, H/ACA box 34	NR_034051	RefSeq	Mus musculus small nucleolar RNA, H/ACA box 34 (Snora34), small nucleolar RNA.	FALSE	100217417	Mm.486440	---	chr15	---	---	---	---	---	---
206.704	350.709	0.589389	-0.762709	ENSMUST00000158946	Gm23008	predicted gene, 23008	ENSMUST00000158946	ENSEMBL	ncrna:known chromosome:GRCm38:9:20890757:20890836:1 gene:ENSMUSG00000089571 gene_biotype:snoRNA transcript_biotype:snoRNA	TRUE	---	---	---	chr9	---	---	---	---	---	---
85.6081	145.192	0.589618	-0.762146	NM_010193	Fem1b	feminization 1 homolog b (C. elegans)	NM_010193	RefSeq	Mus musculus feminization 1 homolog b (C. elegans) (Fem1b), mRNA.	TRUE	14155	Mm.24069	Q9Z2G0	chr9	GO:0002070 // GO:0006915 // GO:0016567 // GO:0016567 // GO:0051438 // GO:0060442 // GO:0060743 // GO:1902041 // GO:2000001 // GO:0016567 // GO:0051438 // GO:1902041 // GO:2000001 // GO:2000001	epithelial cell maturation // apoptotic process // protein ubiquitination // protein ubiquitination // regulation of ubiquitin-protein transferase activity // branching involved in prostate gland morphogenesis // epithelial cell maturation involved in prostate gland development // regulation of extrinsic apoptotic signaling pathway via death domain receptors // regulation of DNA damage checkpoint…	GO:0005634 // GO:0005634 // GO:0005737 // GO:0005634 // GO:0005634 // GO:0005737 // GO:0005737	nucleus // nucleus // cytoplasm // nucleus // nucleus // cytoplasm // cytoplasm	GO:0004842 // GO:0005123 // GO:0005515 // GO:0004842 // GO:0005123	ubiquitin-protein transferase activity // death receptor binding // protein binding // ubiquitin-protein transferase activity // death receptor binding
290.837	493.052	0.589871	-0.761528	ENSMUST00000082748	Gm25813	predicted gene, 25813	ENSMUST00000082748	ENSEMBL	ncrna:known chromosome:GRCm38:8:52336915:52337105:-1 gene:ENSMUSG00000064682 gene_biotype:snRNA transcript_biotype:snRNA	TRUE	---	---	---	chr8	---	---	---	---	---	---
3.31468	5.61658	0.590159	-0.760825	ENSMUST00000082838	Gm25202	predicted gene, 25202	ENSMUST00000082838	ENSEMBL	ncrna:known chromosome:GRCm38:X:14315401:14315591:-1 gene:ENSMUSG00000064772 gene_biotype:snRNA transcript_biotype:snRNA	TRUE	---	---	---	chrX	---	---	---	---	---	---
18.0977	30.6618	0.590235	-0.760637	ENSMUST00000122517	Gm22960	predicted gene, 22960	ENSMUST00000122517	ENSEMBL	ncrna:known chromosome:GRCm38:13:46902589:46902692:1 gene:ENSMUSG00000084466 gene_biotype:snRNA transcript_biotype:snRNA	FALSE	---	---	---	chr13	---	---	---	---	---	---
38.996	66.0211	0.590661	-0.759599	NR_030705	Snord2	small nucleolar RNA, C/D box 2	NR_030705	RefSeq	Mus musculus small nucleolar RNA, C/D box 2 (Snord2), small nucleolar RNA.	FALSE	100216532	---	P10630	chr16	---	---	---	---	---	---
12.2036	20.6606	0.590669	-0.759577	NM_001163616	1810011H11Rik	RIKEN cDNA 1810011H11 gene	NM_001163616	RefSeq	Mus musculus RIKEN cDNA 1810011H11 gene (1810011H11Rik), mRNA.	FALSE	69069	Mm.261609	E9PVZ2	chr14	GO:0008150	biological_process	GO:0005575	cellular_component	GO:0003674	molecular_function
23.842	40.3542	0.590818	-0.759215	NM_007679	Cebpd	CCAAT/enhancer binding protein (C/EBP), delta	NM_007679	RefSeq	Mus musculus CCAAT/enhancer binding protein (C/EBP), delta (Cebpd), mRNA.	FALSE	12609	Mm.347407	Q00322	chr16	GO:0002244 // GO:0006351 // GO:0006355 // GO:0006357 // GO:0045444 // GO:0045444 // GO:0045669 // GO:0045892 // GO:0045944 // GO:0048839	hematopoietic progenitor cell differentiation // transcription, DNA-templated // regulation of transcription, DNA-templated // regulation of transcription from RNA polymerase II promoter // fat cell differentiation // fat cell differentiation // positive regulation of osteoblast differentiation // negative regulation of transcription, DNA-templated // positive regulation of transcription from RNA…	GO:0005634 // GO:0005634 // GO:0005634 // GO:0005654	nucleus // nucleus // nucleus // nucleoplasm	GO:0003677 // GO:0003700 // GO:0005515 // GO:0042803 // GO:0043565 // GO:0044212 // GO:0046982 // GO:0000978 // GO:0001077 // GO:0003677 // GO:0043565	DNA binding // sequence-specific DNA binding transcription factor activity // protein binding // protein homodimerization activity // sequence-specific DNA binding // transcription regulatory region DNA binding // protein heterodimerization activity // RNA polymerase II core promoter proximal region sequence-specific DNA binding // RNA polymerase II core promoter proximal region sequence-specific…
76.2254	128.985	0.590964	-0.758857	NM_001004164	Gnptab	N-acetylglucosamine-1-phosphate transferase, alpha and beta subunits	NM_001004164	RefSeq	Mus musculus N-acetylglucosamine-1-phosphate transferase, alpha and beta subunits (Gnptab), mRNA.	FALSE	432486	Mm.335190	Q69ZN6	chr10	GO:0007040 // GO:0009306 // GO:0030154 // GO:0046835 // GO:0046835 // GO:0007040	lysosome organization // protein secretion // cell differentiation // carbohydrate phosphorylation // carbohydrate phosphorylation // lysosome organization	GO:0000139 // GO:0005623 // GO:0005634 // GO:0005794 // GO:0016020 // GO:0016021 // GO:0000139 // GO:0000139 // GO:0005794 // GO:0005794	Golgi membrane // cell // nucleus // Golgi apparatus // membrane // integral component of membrane // Golgi membrane // Golgi membrane // Golgi apparatus // Golgi apparatus	GO:0003976 // GO:0005509 // GO:0008134 // GO:0016740 // GO:0016772 // GO:0046872 // GO:0003976 // GO:0003976	UDP-N-acetylglucosamine-lysosomal-enzyme N-acetylglucosaminephosphotransferase activity // calcium ion binding // transcription factor binding // transferase activity // transferase activity, transferring phosphorus-containing groups // metal ion binding // UDP-N-acetylglucosamine-lysosomal-enzyme N-acetylglucosaminephosphotransferase activity // UDP-N-acetylglucosamine-lysosomal-enzyme N-acetylg…
38.8481	65.692	0.591367	-0.757874	NM_001243048	Arntl	aryl hydrocarbon receptor nuclear translocator-like	NM_001243048	RefSeq	Mus musculus aryl hydrocarbon receptor nuclear translocator-like (Arntl), transcript variant 2, mRNA.	TRUE	11865	Mm.440371	Q9WTL8	chr7	GO:0000060 // GO:0006351 // GO:0006355 // GO:0006355 // GO:0006366 // GO:0007165 // GO:0007283 // GO:0007623 // GO:0007623 // GO:0032007 // GO:0032922 // GO:0032922 // GO:0032922 // GO:0042176 // GO:0042634 // GO:0042753 // GO:0043161 // GO:0045599 // GO:0045893 // GO:0045893 // GO:0045893 // GO:0045944 // GO:0045944 // GO:0045944 // GO:0045944 // GO:0048511 // GO:0050767 // GO:0050796 // GO:0051…	protein import into nucleus, translocation // transcription, DNA-templated // regulation of transcription, DNA-templated // regulation of transcription, DNA-templated // transcription from RNA polymerase II promoter // signal transduction // spermatogenesis // circadian rhythm // circadian rhythm // negative regulation of TOR signaling // circadian regulation of gene expression // circadian regul…	GO:0005634 // GO:0005634 // GO:0005667 // GO:0005667 // GO:0005737 // GO:0016604 // GO:0033391 // GO:0005634 // GO:0005654 // GO:0005667 // GO:0005737 // GO:0005829 // GO:0016605	nucleus // nucleus // transcription factor complex // transcription factor complex // cytoplasm // nuclear body // chromatoid body // nucleus // nucleoplasm // transcription factor complex // cytoplasm // cytosol // PML body	GO:0000976 // GO:0000982 // GO:0001047 // GO:0001077 // GO:0001190 // GO:0003677 // GO:0003677 // GO:0003700 // GO:0003700 // GO:0004871 // GO:0005515 // GO:0008134 // GO:0017162 // GO:0043425 // GO:0046982 // GO:0046983 // GO:0051879 // GO:0070888 // GO:0070888 // GO:0001046 // GO:0003677 // GO:0003677 // GO:0003700 // GO:0003700 // GO:0008134 // GO:0017162 // GO:0043565 // GO:0051879	transcription regulatory region sequence-specific DNA binding // RNA polymerase II core promoter proximal region sequence-specific DNA binding transcription factor activity // core promoter binding // RNA polymerase II core promoter proximal region sequence-specific DNA binding transcription factor activity involved in positive regulation of transcription // RNA polymerase II transcription factor…
3.79371	6.41023	0.591821	-0.756767	ENSMUST00000084009	Gm23794	predicted gene, 23794	ENSMUST00000084009	ENSEMBL	ncrna:known chromosome:GRCm38:X:162114238:162114341:1 gene:ENSMUSG00000065943 gene_biotype:snRNA transcript_biotype:snRNA	TRUE	---	---	---	chrX	---	---	---	---	---	---
76.2442	128.746	0.592207	-0.755826	NM_201600	Myo5b	myosin VB	NM_201600	RefSeq	Mus musculus myosin VB (Myo5b), mRNA.	TRUE	17919	Mm.260098	P21271	chr18	GO:0006810 // GO:0008152 // GO:0015031 // GO:0016192 // GO:0032880 // GO:0015031 // GO:0016192	transport // metabolic process // protein transport // vesicle-mediated transport // regulation of protein localization // protein transport // vesicle-mediated transport	GO:0016459 // GO:0043005 // GO:0043025 // GO:0043197 // GO:0043234 // GO:0048471 // GO:0070062 // GO:0043234	myosin complex // neuron projection // neuronal cell body // dendritic spine // protein complex // perinuclear region of cytoplasm // extracellular vesicular exosome // protein complex	GO:0000166 // GO:0003774 // GO:0003779 // GO:0003824 // GO:0005516 // GO:0005524 // GO:0017137 // GO:0035255 // GO:0017137	nucleotide binding // motor activity // actin binding // catalytic activity // calmodulin binding // ATP binding // Rab GTPase binding // ionotropic glutamate receptor binding // Rab GTPase binding
5.70624	9.63524	0.592226	-0.75578	ENSMUST00000158026	Gm24853	predicted gene, 24853	ENSMUST00000158026	ENSEMBL	ncrna:known chromosome:GRCm38:12:81501240:81501360:1 gene:ENSMUSG00000088651 gene_biotype:snoRNA transcript_biotype:snoRNA	FALSE	---	---	---	chr12	---	---	---	---	---	---
122.04	206.04	0.592311	-0.755573	ENSMUST00000157893	Gm24438	predicted gene, 24438	ENSMUST00000157893	ENSEMBL	ncrna:known chromosome:GRCm38:X:116748842:116748956:1 gene:ENSMUSG00000088518 gene_biotype:snoRNA transcript_biotype:snoRNA	TRUE	---	---	---	chrX	---	---	---	---	---	---
111.177	187.65	0.592469	-0.755189	NM_019835	B4galt5	UDP-Gal:betaGlcNAc beta 1,4-galactosyltransferase, polypeptide 5	NM_019835	RefSeq	Mus musculus UDP-Gal:betaGlcNAc beta 1,4-galactosyltransferase, polypeptide 5 (B4galt5), mRNA.	TRUE	56336	Mm.200886	Q9JMK0	chr2	GO:0005975 // GO:0006486	carbohydrate metabolic process // protein glycosylation	GO:0005794 // GO:0016020 // GO:0016021 // GO:0032580	Golgi apparatus // membrane // integral component of membrane // Golgi cisterna membrane	GO:0000009 // GO:0000026 // GO:0000030 // GO:0000033 // GO:0001962 // GO:0003980 // GO:0004376 // GO:0004576 // GO:0004583 // GO:0008375 // GO:0008376 // GO:0008378 // GO:0008417 // GO:0008755 // GO:0008921 // GO:0016740 // GO:0016757 // GO:0016759 // GO:0018715 // GO:0018716 // GO:0018717 // GO:0018718 // GO:0019112 // GO:0019187 // GO:0031278 // GO:0033556 // GO:0035496 // GO:0042281 // GO:0042…	alpha-1,6-mannosyltransferase activity // alpha-1,2-mannosyltransferase activity // mannosyltransferase activity // alpha-1,3-mannosyltransferase activity // alpha-1,3-galactosyltransferase activity // UDP-glucose:glycoprotein glucosyltransferase activity // glycolipid mannosyltransferase activity // oligosaccharyl transferase activity // dolichyl-phosphate-glucose-glycolipid alpha-glucosyltransf…
7.0705	11.9315	0.592592	-0.754889	---	---	---	---	---	---	---	---	---	---	chr12	---	---	---	---	---	---
3.0473	5.1418	0.592652	-0.754743	NM_010372	Gzmd	granzyme D	NM_010372	RefSeq	Mus musculus granzyme D (Gzmd), mRNA.	FALSE	14941	Mm.482071	P11033	chr14	GO:0006508 // GO:0019835 // GO:0006508 // GO:0006508	proteolysis // cytolysis // proteolysis // proteolysis	GO:0030141 // GO:0030141	secretory granule // secretory granule	GO:0003824 // GO:0004252 // GO:0008233 // GO:0008236 // GO:0016787 // GO:0004252 // GO:0004252	catalytic activity // serine-type endopeptidase activity // peptidase activity // serine-type peptidase activity // hydrolase activity // serine-type endopeptidase activity // serine-type endopeptidase activity
30.5149	51.4836	0.592711	-0.754598	NM_172734	Stk38l	serine/threonine kinase 38 like	NM_172734	RefSeq	Mus musculus serine/threonine kinase 38 like (Stk38l), mRNA.	TRUE	232533	Mm.322121	Q7TSE6	chr6	GO:0006468 // GO:0016310 // GO:0035556 // GO:0051128 // GO:0006468 // GO:0006468 // GO:0006468 // GO:0035556 // GO:0035556	protein phosphorylation // phosphorylation // intracellular signal transduction // regulation of cellular component organization // protein phosphorylation // protein phosphorylation // protein phosphorylation // intracellular signal transduction // intracellular signal transduction	GO:0005737 // GO:0005737 // GO:0005856 // GO:0015629 // GO:0016020 // GO:0005634 // GO:0005737 // GO:0005886 // GO:0043231	cytoplasm // cytoplasm // cytoskeleton // actin cytoskeleton // membrane // nucleus // cytoplasm // plasma membrane // intracellular membrane-bounded organelle	GO:0000166 // GO:0000287 // GO:0003779 // GO:0004672 // GO:0004674 // GO:0005524 // GO:0016301 // GO:0016740 // GO:0016772 // GO:0046872 // GO:0000287 // GO:0000287 // GO:0004674 // GO:0004674 // GO:0004674 // GO:0005524 // GO:0005524	nucleotide binding // magnesium ion binding // actin binding // protein kinase activity // protein serine/threonine kinase activity // ATP binding // kinase activity // transferase activity // transferase activity, transferring phosphorus-containing groups // metal ion binding // magnesium ion binding // magnesium ion binding // protein serine/threonine kinase activity // protein serine/threonine…
241.045	406.652	0.592754	-0.754494	NM_001042580	Cd63	CD63 antigen	NM_001042580	RefSeq	Mus musculus CD63 antigen (Cd63), transcript variant 1, mRNA.	FALSE	12512	Mm.371552	P41731	chr10	GO:0002092 // GO:0007160 // GO:0010633 // GO:0016477 // GO:0030855 // GO:0034613 // GO:0035646 // GO:0045785 // GO:0045807 // GO:0048757 // GO:1900746 // GO:1900746 // GO:2000680 // GO:2001046 // GO:0002092 // GO:0006810 // GO:0007160 // GO:0015031 // GO:0016477 // GO:0034613 // GO:0034613 // GO:0035646 // GO:0043473 // GO:0048757 // GO:0050931 // GO:2000680 // GO:2000680 // GO:2001046	positive regulation of receptor internalization // cell-matrix adhesion // negative regulation of epithelial cell migration // cell migration // epithelial cell differentiation // cellular protein localization // endosome to melanosome transport // positive regulation of cell adhesion // positive regulation of endocytosis // pigment granule maturation // regulation of vascular endothelial growth …	GO:0005737 // GO:0005764 // GO:0005764 // GO:0005765 // GO:0005768 // GO:0005770 // GO:0005886 // GO:0009986 // GO:0010008 // GO:0016020 // GO:0016021 // GO:0031226 // GO:0031902 // GO:0043234 // GO:0070062 // GO:0097487 // GO:0005764 // GO:0005765 // GO:0005765 // GO:0005771 // GO:0005886 // GO:0009986 // GO:0010008 // GO:0010008 // GO:0031226 // GO:0031902 // GO:0031902 // GO:0042470 // GO:0097…	cytoplasm // lysosome // lysosome // lysosomal membrane // endosome // late endosome // plasma membrane // cell surface // endosome membrane // membrane // integral component of membrane // intrinsic component of plasma membrane // late endosome membrane // protein complex // extracellular vesicular exosome // multivesicular body, internal vesicle // lysosome // lysosomal membrane // lysosomal me…	GO:0005515 // GO:0032403	protein binding // protein complex binding
48.9024	82.4366	0.593213	-0.753379	NM_019537	Psmg1	proteasome (prosome, macropain) assembly chaperone 1	NM_019537	RefSeq	Mus musculus proteasome (prosome, macropain) assembly chaperone 1 (Psmg1), mRNA.	FALSE	56088	Mm.396248	Q9JK23	chr16	GO:0021930 // GO:0043248 // GO:0080129 // GO:0043248 // GO:0043248	cerebellar granule cell precursor proliferation // proteasome assembly // proteasome core complex assembly // proteasome assembly // proteasome assembly	GO:0005634 // GO:0005737 // GO:0005783 // GO:0005737 // GO:0005737 // GO:0005783 // GO:0005783	nucleus // cytoplasm // endoplasmic reticulum // cytoplasm // cytoplasm // endoplasmic reticulum // endoplasmic reticulum	GO:0070628	proteasome binding
62.5319	105.316	0.593753	-0.752066	ENSMUST00000060125	Scn4b	sodium channel, type IV, beta	ENSMUST00000060125	ENSEMBL	ensembl_havana_transcript:known chromosome:GRCm38:9:45138437:45154152:1 gene:ENSMUSG00000046480 gene_biotype:protein_coding transcript_biotype:protein_coding	TRUE	399548	Mm.335112	Q7M729	chr9	GO:0006810 // GO:0006811 // GO:0006814 // GO:0010765 // GO:0034765 // GO:0035725 // GO:0035725 // GO:0035725 // GO:0060048 // GO:0060307 // GO:0086002 // GO:0086012 // GO:0086067 // GO:0086091 // GO:2000649 // GO:0006814 // GO:0010765 // GO:0035725 // GO:0060048 // GO:0060307 // GO:0086002 // GO:0086012 // GO:0086067 // GO:0086091 // GO:2000649 // GO:0034765 // GO:2000649	transport // ion transport // sodium ion transport // positive regulation of sodium ion transport // regulation of ion transmembrane transport // sodium ion transmembrane transport // sodium ion transmembrane transport // sodium ion transmembrane transport // cardiac muscle contraction // regulation of ventricular cardiac muscle cell membrane repolarization // cardiac muscle cell action potential…	GO:0001518 // GO:0001518 // GO:0005886 // GO:0014704 // GO:0016020 // GO:0016021 // GO:0031226 // GO:0005886 // GO:0001518 // GO:0001518 // GO:0031226	voltage-gated sodium channel complex // voltage-gated sodium channel complex // plasma membrane // intercalated disc // membrane // integral component of membrane // intrinsic component of plasma membrane // plasma membrane // voltage-gated sodium channel complex // voltage-gated sodium channel complex // intrinsic component of plasma membrane	GO:0005244 // GO:0005248 // GO:0005248 // GO:0005248 // GO:0005272 // GO:0017080 // GO:0044325 // GO:0086006 // GO:0005515 // GO:0005248 // GO:0017080 // GO:0044325 // GO:0086006 // GO:0017080	voltage-gated ion channel activity // voltage-gated sodium channel activity // voltage-gated sodium channel activity // voltage-gated sodium channel activity // sodium channel activity // sodium channel regulator activity // ion channel binding // voltage-gated sodium channel activity involved in cardiac muscle cell action potential // protein binding // voltage-gated sodium channel activity // s…
58.2232	97.9903	0.594173	-0.751044	NM_053122	Immp2l	IMP2 inner mitochondrial membrane peptidase-like (S. cerevisiae)	NM_053122	RefSeq	Mus musculus IMP2 inner mitochondrial membrane peptidase-like (S. cerevisiae) (Immp2l), mRNA.	FALSE	93757	Mm.363813	Q8BPT6	chr12	GO:0001541 // GO:0006508 // GO:0006627 // GO:0007283 // GO:0008104 // GO:0030728 // GO:0006508 // GO:0006627 // GO:0008104	ovarian follicle development // proteolysis // protein processing involved in protein targeting to mitochondrion // spermatogenesis // protein localization // ovulation // proteolysis // protein processing involved in protein targeting to mitochondrion // protein localization	GO:0005739 // GO:0005743 // GO:0016020 // GO:0016021 // GO:0042720 // GO:0005634 // GO:0005739 // GO:0005743 // GO:0005743 // GO:0042720	mitochondrion // mitochondrial inner membrane // membrane // integral component of membrane // mitochondrial inner membrane peptidase complex // nucleus // mitochondrion // mitochondrial inner membrane // mitochondrial inner membrane // mitochondrial inner membrane peptidase complex	GO:0008233 // GO:0008233 // GO:0008233 // GO:0008236 // GO:0016787 // GO:0008233 // GO:0008233	peptidase activity // peptidase activity // peptidase activity // serine-type peptidase activity // hydrolase activity // peptidase activity // peptidase activity
4.98407	8.38128	0.594667	-0.749847	ENSMUST00000175285	Gm25301	predicted gene, 25301	ENSMUST00000175285	ENSEMBL	ncrna:known chromosome:GRCm38:18:61397813:61397925:1 gene:ENSMUSG00000093026 gene_biotype:miRNA transcript_biotype:miRNA	TRUE	---	Mm.32269	---	chr18	---	---	---	---	---	---
5.30421	8.91677	0.594857	-0.749384	ENSMUST00000082836	n-R5s29	nuclear encoded rRNA 5S 29	ENSMUST00000082836	ENSEMBL	ncrna:known chromosome:GRCm38:17:78858934:78859052:1 gene:ENSMUSG00000064770 gene_biotype:rRNA transcript_biotype:rRNA	FALSE	---	---	---	chr17	---	---	---	---	---	---
80.1707	134.745	0.59498	-0.749086	ENSMUST00000124445	Ptp4a1	protein tyrosine phosphatase 4a1	ENSMUST00000124445	ENSEMBL	havana:known chromosome:GRCm38:1:30946167:30949309:-1 gene:ENSMUSG00000026064 gene_biotype:protein_coding transcript_biotype:processed_transcript	FALSE	19243	Mm.491181 // Mm.365628 // Mm.389003 // Mm.401851 // Mm.406137 // Mm.406680 // Mm.414023 // Mm.440606 // Mm.441385 // Mm.487268	Q63739	chr1	GO:0006470 // GO:0007049 // GO:0007275 // GO:0016311 // GO:0030335 // GO:0035335 // GO:0035335	protein dephosphorylation // cell cycle // multicellular organismal development // dephosphorylation // positive regulation of cell migration // peptidyl-tyrosine dephosphorylation // peptidyl-tyrosine dephosphorylation	GO:0005634 // GO:0005737 // GO:0005768 // GO:0005783 // GO:0005856 // GO:0005886 // GO:0009898 // GO:0016020 // GO:0005737 // GO:0005768 // GO:0005769 // GO:0005819 // GO:0005886 // GO:0009898	nucleus // cytoplasm // endosome // endoplasmic reticulum // cytoskeleton // plasma membrane // cytoplasmic side of plasma membrane // membrane // cytoplasm // endosome // early endosome // spindle // plasma membrane // cytoplasmic side of plasma membrane	GO:0004721 // GO:0004725 // GO:0004727 // GO:0016787 // GO:0016791 // GO:0004725	phosphoprotein phosphatase activity // protein tyrosine phosphatase activity // prenylated protein tyrosine phosphatase activity // hydrolase activity // phosphatase activity // protein tyrosine phosphatase activity
6.20098	10.4199	0.59511	-0.748772	NM_001105057	Vmn2r60	vomeronasal 2, receptor 60	NM_001105057	RefSeq	Mus musculus vomeronasal 2, receptor 60 (Vmn2r60), mRNA.	TRUE	637898	Mm.469900	L7N2A1	chr7	GO:0007165 // GO:0007186	signal transduction // G-protein coupled receptor signaling pathway	GO:0005886 // GO:0016020 // GO:0016021	plasma membrane // membrane // integral component of membrane	GO:0004871 // GO:0004930	signal transducer activity // G-protein coupled receptor activity
6.13542	10.3092	0.59514	-0.748699	ENSMUST00000083972	Gm26107	predicted gene, 26107	ENSMUST00000083972	ENSEMBL	ncrna:known chromosome:GRCm38:3:137067892:137067998:1 gene:ENSMUSG00000065906 gene_biotype:snRNA transcript_biotype:snRNA	TRUE	---	---	---	chr3	---	---	---	---	---	---
8.76852	14.7334	0.595146	-0.748683	ENSMUST00000082811	Gm24708	predicted gene, 24708	ENSMUST00000082811	ENSEMBL	ncrna:known chromosome:GRCm38:7:16624575:16624677:-1 gene:ENSMUSG00000064745 gene_biotype:snRNA transcript_biotype:snRNA	TRUE	---	---	---	chr7	---	---	---	---	---	---
62.4092	104.785	0.595593	-0.747601	ENSMUST00000082946	Gm24201	predicted gene, 24201	ENSMUST00000082946	ENSEMBL	ncrna:known chromosome:GRCm38:16:23110383:23110507:1 gene:ENSMUSG00000064880 gene_biotype:snoRNA transcript_biotype:snoRNA	FALSE	---	---	P10630	chr16	---	---	---	---	---	---
49.0316	82.3226	0.595604	-0.747575	NM_008738	Nrtn	neurturin	NM_008738	RefSeq	Mus musculus neurturin (Nrtn), mRNA.	TRUE	18188	Mm.8074	P97463	chr17	GO:0001755 // GO:0007169 // GO:0021675 // GO:0031175 // GO:0001755 // GO:0031175	neural crest cell migration // transmembrane receptor protein tyrosine kinase signaling pathway // nerve development // neuron projection development // neural crest cell migration // neuron projection development	GO:0005576 // GO:0030424 // GO:0030424	extracellular region // axon // axon	GO:0008083 // GO:0008083 // GO:0008083	growth factor activity // growth factor activity // growth factor activity
17.8557	29.9668	0.59585	-0.74698	NM_001109045	Aqp8	aquaporin 8	NM_001109045	RefSeq	Mus musculus aquaporin 8 (Aqp8), transcript variant 2, mRNA.	TRUE	11833	Mm.273175	P56404	chr7	GO:0006810 // GO:0006833 // GO:0006833 // GO:0006833 // GO:0015722 // GO:0055085 // GO:0015722 // GO:0071320	transport // water transport // water transport // water transport // canalicular bile acid transport // transmembrane transport // canalicular bile acid transport // cellular response to cAMP	GO:0005886 // GO:0005887 // GO:0016020 // GO:0016021 // GO:0043231 // GO:0045177 // GO:0046691 // GO:0005886 // GO:0043231 // GO:0045177 // GO:0046691	plasma membrane // integral component of plasma membrane // membrane // integral component of membrane // intracellular membrane-bounded organelle // apical part of cell // intracellular canaliculus // plasma membrane // intracellular membrane-bounded organelle // apical part of cell // intracellular canaliculus	GO:0005215 // GO:0015250 // GO:0015250	transporter activity // water channel activity // water channel activity
6.878	11.5387	0.596079	-0.746425	NM_007768	Crp	C-reactive protein, pentraxin-related	NM_007768	RefSeq	Mus musculus C-reactive protein, pentraxin-related (Crp), mRNA.	FALSE	12944	Mm.28767	P14847	chr1	GO:0006953 // GO:0006958 // GO:0010745 // GO:0010888 // GO:0042060 // GO:0051258 // GO:0071277 // GO:1900006 // GO:0001666 // GO:0006958 // GO:0007568 // GO:0010288 // GO:0010745 // GO:0010888 // GO:0042060 // GO:0045471 // GO:0051258 // GO:0071277 // GO:1900006	acute-phase response // complement activation, classical pathway // negative regulation of macrophage derived foam cell differentiation // negative regulation of lipid storage // wound healing // protein polymerization // cellular response to calcium ion // positive regulation of dendrite development // response to hypoxia // complement activation, classical pathway // aging // response to lead i…	GO:0005576 // GO:0005615 // GO:0030175 // GO:0030426 // GO:0005615 // GO:0030175 // GO:0030426	extracellular region // extracellular space // filopodium // growth cone // extracellular space // filopodium // growth cone	GO:0015485 // GO:0030169 // GO:0042803 // GO:0046872 // GO:0015485 // GO:0030169 // GO:0042803	cholesterol binding // low-density lipoprotein particle binding // protein homodimerization activity // metal ion binding // cholesterol binding // low-density lipoprotein particle binding // protein homodimerization activity
64.6212	108.345	0.596439	-0.745554	NR_028541	Snord65	small nucleolar RNA, C/D box 65	NR_028541	RefSeq	Mus musculus small nucleolar RNA, C/D box 65 (Snord65), small nucleolar RNA.	FALSE	100217444	---	---	chr11	---	---	---	---	---	---
66.9837	112.139	0.597327	-0.743408	NM_001109041	Kif21a	kinesin family member 21A	NM_001109041	RefSeq	Mus musculus kinesin family member 21A (Kif21a), transcript variant 2, mRNA.	FALSE	16564	Mm.41379	Q9QXL2	chr15	GO:0007018 // GO:0008152	microtubule-based movement // metabolic process	GO:0005737 // GO:0005856 // GO:0005871 // GO:0005874 // GO:0042995 // GO:0030424 // GO:0030425	cytoplasm // cytoskeleton // kinesin complex // microtubule // cell projection // axon // dendrite	GO:0000166 // GO:0003777 // GO:0005524 // GO:0008017	nucleotide binding // microtubule motor activity // ATP binding // microtubule binding
109.565	183.363	0.597528	-0.742922	NM_001033319	Ppfia1	protein tyrosine phosphatase, receptor type, f polypeptide (PTPRF), interacting protein (liprin), alpha 1	NM_001033319	RefSeq	Mus musculus protein tyrosine phosphatase, receptor type, f polypeptide (PTPRF), interacting protein (liprin), alpha 1 (Ppfia1), transcript variant B, mRNA.	TRUE	233977	Mm.490347	B2RXQ2	chr7	GO:0051497 // GO:0051497 // GO:0090005	negative regulation of stress fiber assembly // negative regulation of stress fiber assembly // negative regulation of establishment of protein localization to plasma membrane	GO:0005737 // GO:0005925	cytoplasm // focal adhesion	GO:0005515	protein binding
124.519	208.366	0.597597	-0.742754	ENSMUST00000095396	Gm4799	predicted gene 4799	ENSMUST00000095396	ENSEMBL	ensembl:known chromosome:GRCm38:10:82954344:82955000:1 gene:ENSMUSG00000071151 gene_biotype:protein_coding transcript_biotype:protein_coding	FALSE	---	---	D3Z694	chr10	GO:0006352	DNA-templated transcription, initiation	GO:0005634	nucleus	---	---
13.1396	21.9874	0.597598	-0.742754	AK049864	C630004L07Rik	RIKEN cDNA C630004L07 gene	AK049864	GenBank HTC	Mus musculus adult male hippocampus cDNA, RIKEN full-length enriched library, clone:C630004L07 product:hypothetical protein, full insert sequence.	TRUE	329973	Mm.384386	Q8C7M9	chr4	GO:0008150	biological_process	GO:0005575	cellular_component	GO:0003674	molecular_function
29.1632	48.7919	0.597705	-0.742495	NM_025613	Eid1	EP300 interacting inhibitor of differentiation 1	NM_025613	RefSeq	Mus musculus EP300 interacting inhibitor of differentiation 1 (Eid1), mRNA.	TRUE	58521	Mm.425101 // Mm.490315	Q9DCR4	chr2	GO:0000122 // GO:0006351 // GO:0006355 // GO:0007049 // GO:0030154 // GO:0035065 // GO:0045892 // GO:0050790 // GO:2001141 // GO:0000122 // GO:0030154 // GO:0030154 // GO:0035065 // GO:0045892 // GO:0045892 // GO:0006915 // GO:0008284 // GO:0010468 // GO:0035556 // GO:0048863	negative regulation of transcription from RNA polymerase II promoter // transcription, DNA-templated // regulation of transcription, DNA-templated // cell cycle // cell differentiation // regulation of histone acetylation // negative regulation of transcription, DNA-templated // regulation of catalytic activity // regulation of RNA biosynthetic process // negative regulation of transcription from…	GO:0005634 // GO:0005737 // GO:0016235 // GO:0005634 // GO:0005575 // GO:0005886 // GO:0016020 // GO:0030054 // GO:0045202 // GO:0045211	nucleus // cytoplasm // aggresome // nucleus // cellular_component // plasma membrane // membrane // cell junction // synapse // postsynaptic membrane	GO:0003714 // GO:0005515 // GO:0035034 // GO:0035035 // GO:0035034 // GO:0035034 // GO:0035035 // GO:0035035 // GO:0019904 // GO:0030971	transcription corepressor activity // protein binding // histone acetyltransferase regulator activity // histone acetyltransferase binding // histone acetyltransferase regulator activity // histone acetyltransferase regulator activity // histone acetyltransferase binding // histone acetyltransferase binding // protein domain specific binding // receptor tyrosine kinase binding
58.1218	97.2188	0.597845	-0.742156	NM_023348	Snap29	synaptosomal-associated protein 29	NM_023348	RefSeq	Mus musculus synaptosomal-associated protein 29 (Snap29), mRNA.	FALSE	67474	Mm.271992	Q9ERB0	chr16	GO:0000046 // GO:0006810 // GO:0006914 // GO:0015031 // GO:0000046 // GO:0000046	autophagic vacuole fusion // transport // autophagy // protein transport // autophagic vacuole fusion // autophagic vacuole fusion	GO:0005737 // GO:0005813 // GO:0016020 // GO:0030054 // GO:0031201 // GO:0043005 // GO:0045202 // GO:0005634 // GO:0005737 // GO:0031201 // GO:0031201	cytoplasm // centrosome // membrane // cell junction // SNARE complex // neuron projection // synapse // nucleus // cytoplasm // SNARE complex // SNARE complex	GO:0019905	syntaxin binding
401.964	672.101	0.598071	-0.741611	NR_002843	Rnu3b4	U3B small nuclear RNA 4	NR_002843	RefSeq	Mus musculus U3B small nuclear RNA 4 (Rnu3b4), small nuclear RNA.	FALSE	19861	---	---	chr11	---	---	---	---	---	---
401.964	672.101	0.598071	-0.741611	NR_002843	Rnu3b4	U3B small nuclear RNA 4	NR_002843	RefSeq	Mus musculus U3B small nuclear RNA 4 (Rnu3b4), small nuclear RNA.	FALSE	19861	---	---	chr11	---	---	---	---	---	---
401.964	672.101	0.598071	-0.741611	NR_002843	Rnu3b4	U3B small nuclear RNA 4	NR_002843	RefSeq	Mus musculus U3B small nuclear RNA 4 (Rnu3b4), small nuclear RNA.	FALSE	19861	---	---	chr11	---	---	---	---	---	---
401.964	672.101	0.598071	-0.741611	NR_002843	Rnu3b4	U3B small nuclear RNA 4	NR_002843	RefSeq	Mus musculus U3B small nuclear RNA 4 (Rnu3b4), small nuclear RNA.	FALSE	19861	---	---	chr11	---	---	---	---	---	---
47.2112	78.9209	0.59821	-0.741277	ENSMUST00000157194	Gm25117	predicted gene, 25117	ENSMUST00000157194	ENSEMBL	ncrna:known chromosome:GRCm38:10:111481493:111481636:1 gene:ENSMUSG00000087819 gene_biotype:snoRNA transcript_biotype:snoRNA	FALSE	---	---	---	chr10	---	---	---	---	---	---
27.8819	46.6035	0.598279	-0.74111	ENSMUST00000082933	Gm25039	predicted gene, 25039	ENSMUST00000082933	ENSEMBL	ncrna:known chromosome:GRCm38:3:86384247:86384353:1 gene:ENSMUSG00000064867 gene_biotype:snRNA transcript_biotype:snRNA	TRUE	---	---	---	chr3	---	---	---	---	---	---
3.53129	5.90155	0.598367	-0.740897	ENSMUST00000173695	Gm20400	predicted gene 20400	ENSMUST00000173695	ENSEMBL	havana:putative chromosome:GRCm38:6:142161493:142173796:1 gene:ENSMUSG00000092500 gene_biotype:processed_transcript transcript_biotype:processed_transcript	TRUE	---	---	---	chr6	---	---	---	---	---	---
6.3709	10.6471	0.598367	-0.740897	NM_001281969	Glrb	glycine receptor, beta subunit	NM_001281969	RefSeq	Mus musculus glycine receptor, beta subunit (Glrb), transcript variant 2, mRNA.	TRUE	14658	Mm.275639	P48168	chr3	GO:0001964 // GO:0001964 // GO:0006810 // GO:0006811 // GO:0006811 // GO:0006821 // GO:0007218 // GO:0007218 // GO:0007268 // GO:0007268 // GO:0007340 // GO:0007399 // GO:0007399 // GO:0007601 // GO:0007628 // GO:0034220 // GO:0034220 // GO:0042391 // GO:0050905 // GO:0051291 // GO:0060012 // GO:0060012 // GO:0060013 // GO:1902476 // GO:1902476 // GO:0001964 // GO:0006811 // GO:0007218 // GO:0007…	startle response // startle response // transport // ion transport // ion transport // chloride transport // neuropeptide signaling pathway // neuropeptide signaling pathway // synaptic transmission // synaptic transmission // acrosome reaction // nervous system development // nervous system development // visual perception // adult walking behavior // ion transmembrane transport // ion transmemb…	GO:0005623 // GO:0005783 // GO:0005886 // GO:0009897 // GO:0016020 // GO:0016020 // GO:0016021 // GO:0030054 // GO:0034707 // GO:0045202 // GO:0045211 // GO:0005783 // GO:0009897 // GO:0016020 // GO:0016020	cell // endoplasmic reticulum // plasma membrane // external side of plasma membrane // membrane // membrane // integral component of membrane // cell junction // chloride channel complex // synapse // postsynaptic membrane // endoplasmic reticulum // external side of plasma membrane // membrane // membrane	GO:0005230 // GO:0005254 // GO:0005488 // GO:0005515 // GO:0016594 // GO:0016594 // GO:0016594 // GO:0016933 // GO:0016933 // GO:0016934 // GO:0016934 // GO:0016934 // GO:0016594 // GO:0016933 // GO:0016934	extracellular ligand-gated ion channel activity // chloride channel activity // binding // protein binding // glycine binding // glycine binding // glycine binding // extracellular-glycine-gated ion channel activity // extracellular-glycine-gated ion channel activity // extracellular-glycine-gated chloride channel activity // extracellular-glycine-gated chloride channel activity // extracellular-…
13.1918	22.0386	0.598575	-0.740397	NM_011382	Six4	sine oculis-related homeobox 4	NM_011382	RefSeq	Mus musculus sine oculis-related homeobox 4 (Six4), mRNA.	FALSE	20474	Mm.249575	Q61321	chr12	GO:0006355 // GO:0007275 // GO:0007519 // GO:0008582 // GO:0010468 // GO:0032880 // GO:0042472 // GO:0043524 // GO:0045893 // GO:0045893 // GO:0045944 // GO:0048538 // GO:0048699 // GO:0048701 // GO:0048704 // GO:0048856 // GO:0051451 // GO:0072075 // GO:0072095 // GO:0072107 // GO:0090190	regulation of transcription, DNA-templated // multicellular organismal development // skeletal muscle tissue development // regulation of synaptic growth at neuromuscular junction // regulation of gene expression // regulation of protein localization // inner ear morphogenesis // negative regulation of neuron apoptotic process // positive regulation of transcription, DNA-templated // positive reg…	GO:0005634 // GO:0005634 // GO:0005737 // GO:0005634	nucleus // nucleus // cytoplasm // nucleus	GO:0003677 // GO:0003700 // GO:0005515 // GO:0043565 // GO:0003677 // GO:0003700 // GO:0043565	DNA binding // sequence-specific DNA binding transcription factor activity // protein binding // sequence-specific DNA binding // DNA binding // sequence-specific DNA binding transcription factor activity // sequence-specific DNA binding
6.4841	10.819	0.599326	-0.738587	ENSMUST00000158512	Gm24768	predicted gene, 24768	ENSMUST00000158512	ENSEMBL	ncrna:known chromosome:GRCm38:15:44940542:44940635:1 gene:ENSMUSG00000089137 gene_biotype:snRNA transcript_biotype:snRNA	FALSE	---	---	---	chr15	---	---	---	---	---	---
102.588	171.157	0.599381	-0.738454	NR_030762	Snord17	small nucleolar RNA, C/D box 17	NR_030762	RefSeq	Mus musculus small nucleolar RNA, C/D box 17 (Snord17), small nucleolar RNA.	TRUE	100313519	Mm.453538	---	chr2	---	---	---	---	---	---
40.8145	68.0777	0.599528	-0.7381	NM_172422	Fastkd2	FAST kinase domains 2	NM_172422	RefSeq	Mus musculus FAST kinase domains 2 (Fastkd2), mRNA.	FALSE	75619	Mm.30965	Q922E6	chr1	GO:0045333 // GO:0006468	cellular respiration // protein phosphorylation	GO:0005739 // GO:0005739	mitochondrion // mitochondrion	GO:0004672 // GO:0044822	protein kinase activity // poly(A) RNA binding
5.37065	8.9576	0.599563	-0.738016	ENSMUST00000104464	Gm23322	predicted gene, 23322	ENSMUST00000104464	ENSEMBL	ncrna:known chromosome:GRCm38:X:109009681:109009847:-1 gene:ENSMUSG00000077652 gene_biotype:snRNA transcript_biotype:snRNA	TRUE	---	---	---	chrX	---	---	---	---	---	---
70.8306	117.998	0.600272	-0.736311	NM_025366	Chchd1	coiled-coil-helix-coiled-coil-helix domain containing 1	NM_025366	RefSeq	Mus musculus coiled-coil-helix-coiled-coil-helix domain containing 1 (Chchd1), mRNA.	FALSE	66121	Mm.246996	Q9CQA6	chr14	GO:0008150	biological_process	GO:0005634 // GO:0005730 // GO:0005737 // GO:0005739 // GO:0005739 // GO:0005634 // GO:0005730 // GO:0005737 // GO:0005739	nucleus // nucleolus // cytoplasm // mitochondrion // mitochondrion // nucleus // nucleolus // cytoplasm // mitochondrion	GO:0044822	poly(A) RNA binding
3.76907	6.27705	0.600452	-0.735878	ENSMUST00000142754	A430107P09Rik	RIKEN cDNA A430107P09 gene	ENSMUST00000142754	ENSEMBL	havana_ig_gene:known chromosome:GRCm38:14:53863132:53863657:1 gene:ENSMUSG00000086858 gene_biotype:TR_V_pseudogene transcript_biotype:TR_V_pseudogene	FALSE	100568452	Mm.390688 // Mm.404412 // Mm.425917	---	chr14	---	---	---	---	---	---
42.5618	70.8256	0.600937	-0.734714	ENSMUST00000104215	Gm25419	predicted gene, 25419	ENSMUST00000104215	ENSEMBL	ncrna:known chromosome:GRCm38:4:55299655:55299845:-1 gene:ENSMUSG00000077403 gene_biotype:snoRNA transcript_biotype:snoRNA	TRUE	---	---	---	chr4	---	---	---	---	---	---
37.102	61.7382	0.600956	-0.734668	NM_172784	Lrp11	low density lipoprotein receptor-related protein 11	NM_172784	RefSeq	Mus musculus low density lipoprotein receptor-related protein 11 (Lrp11), mRNA.	FALSE	237253	Mm.206759	Q8CB67	chr10	GO:0006897 // GO:0008150	endocytosis // biological_process	GO:0016020 // GO:0016021 // GO:0005575	membrane // integral component of membrane // cellular_component	GO:0003674	molecular_function
3.73782	6.21911	0.601021	-0.734512	XM_621234	Olfr766	olfactory receptor 766	XM_621234	RefSeq	PREDICTED: Mus musculus olfactory receptor 766 (Olfr766), mRNA.	FALSE	546487	---	---	chr10	GO:0007186 // GO:0007608 // GO:0050911	G-protein coupled receptor signaling pathway // sensory perception of smell // detection of chemical stimulus involved in sensory perception of smell	GO:0016021	integral component of membrane	GO:0004984	olfactory receptor activity
4.55994	7.57714	0.601803	-0.732637	NM_146946	Olfr50	olfactory receptor 50	NM_146946	RefSeq	Mus musculus olfactory receptor 50 (Olfr50), mRNA.	TRUE	18350	Mm.246540	Q8VGK5	chr2	GO:0007165 // GO:0007186 // GO:0007608 // GO:0050896 // GO:0050911 // GO:0007186 // GO:0007186 // GO:0007608 // GO:0007608 // GO:0050911 // GO:0050911	signal transduction // G-protein coupled receptor signaling pathway // sensory perception of smell // response to stimulus // detection of chemical stimulus involved in sensory perception of smell // G-protein coupled receptor signaling pathway // G-protein coupled receptor signaling pathway // sensory perception of smell // sensory perception of smell // detection of chemical stimulus involved i…	GO:0005886 // GO:0016020 // GO:0016021 // GO:0016021 // GO:0016021	plasma membrane // membrane // integral component of membrane // integral component of membrane // integral component of membrane	GO:0004871 // GO:0004930 // GO:0004984 // GO:0004984 // GO:0004984	signal transducer activity // G-protein coupled receptor activity // olfactory receptor activity // olfactory receptor activity // olfactory receptor activity
99.0945	164.639	0.601888	-0.732433	NM_001139503	Dnlz	DNL-type zinc finger	NM_001139503	RefSeq	Mus musculus DNL-type zinc finger (Dnlz), transcript variant 2, mRNA.	TRUE	52838	Mm.31239	Q9D113	chr2	GO:0008150	biological_process	GO:0005739 // GO:0005739	mitochondrion // mitochondrion	GO:0008270 // GO:0046872 // GO:0003674	zinc ion binding // metal ion binding // molecular_function
63.9273	106.211	0.601892	-0.732423	NM_001168592	Commd6	COMM domain containing 6	NM_001168592	RefSeq	Mus musculus COMM domain containing 6 (Commd6), transcript variant 2, mRNA.	FALSE	66200	Mm.250474	Q3V4B5	chr14	GO:0032088 // GO:0032088	negative regulation of NF-kappaB transcription factor activity // negative regulation of NF-kappaB transcription factor activity	GO:0005634 // GO:0005737 // GO:0005575	nucleus // cytoplasm // cellular_component	GO:0051059 // GO:0051059	NF-kappaB binding // NF-kappaB binding
15.8381	26.313	0.601914	-0.732372	NM_027654	Pcgf6	polycomb group ring finger 6	NM_027654	RefSeq	Mus musculus polycomb group ring finger 6 (Pcgf6), mRNA.	TRUE	71041	Mm.35413	Q99NA9	chr19	GO:0000122 // GO:0006351 // GO:0006355 // GO:0045892 // GO:0000122 // GO:0000122 // GO:0045892	negative regulation of transcription from RNA polymerase II promoter // transcription, DNA-templated // regulation of transcription, DNA-templated // negative regulation of transcription, DNA-templated // negative regulation of transcription from RNA polymerase II promoter // negative regulation of transcription from RNA polymerase II promoter // negative regulation of transcription, DNA-templated	GO:0005634 // GO:0005634 // GO:0031519 // GO:0035102 // GO:0005634 // GO:0031519 // GO:0031519 // GO:0035102 // GO:0035102	nucleus // nucleus // PcG protein complex // PRC1 complex // nucleus // PcG protein complex // PcG protein complex // PRC1 complex // PRC1 complex	GO:0003677 // GO:0003700 // GO:0008270 // GO:0019904 // GO:0046872 // GO:0000977 // GO:0001227 // GO:0003677 // GO:0003700 // GO:0019904	DNA binding // sequence-specific DNA binding transcription factor activity // zinc ion binding // protein domain specific binding // metal ion binding // RNA polymerase II regulatory region sequence-specific DNA binding // RNA polymerase II transcription regulatory region sequence-specific DNA binding transcription factor activity involved in negative regulation of transcription // DNA binding //…
18.5675	30.8434	0.601991	-0.732186	NM_001007575	Zfp58	zinc finger protein 58	NM_001007575	RefSeq	Mus musculus zinc finger protein 58 (Zfp58), mRNA.	FALSE	238693	Mm.478914	P16372	chr13	GO:0006351 // GO:0006355 // GO:0008150	transcription, DNA-templated // regulation of transcription, DNA-templated // biological_process	GO:0005622 // GO:0005634	intracellular // nucleus	GO:0003676 // GO:0003677 // GO:0046872	nucleic acid binding // DNA binding // metal ion binding
7.33507	12.1793	0.602259	-0.731545	ENSMUST00000157247	Gm26098	predicted gene, 26098	ENSMUST00000157247	ENSEMBL	ncrna:known chromosome:GRCm38:13:16859185:16859472:-1 gene:ENSMUSG00000087872 gene_biotype:misc_RNA transcript_biotype:misc_RNA	FALSE	---	---	---	chr13	---	---	---	---	---	---
5.03394	8.35207	0.602717	-0.730447	NR_002899	Snora70	small nucleolar RNA, H/ACA box 70	NR_002899	RefSeq	Mus musculus small nucleolar RNA, H/ACA box 70 (Snora70), small nucleolar RNA.	TRUE	104368	Mm.491771	Q6ZWV3	chrX	GO:0006412	translation	GO:0005732 // GO:0005622 // GO:0005840 // GO:0030529	small nucleolar ribonucleoprotein complex // intracellular // ribosome // ribonucleoprotein complex	GO:0003735	structural constituent of ribosome
140.213	232.634	0.60272	-0.73044	NM_030686	Dhrs4	dehydrogenase/reductase (SDR family) member 4	NM_030686	RefSeq	Mus musculus dehydrogenase/reductase (SDR family) member 4 (Dhrs4), transcript variant 2, mRNA.	FALSE	28200	Mm.27427	Q99LB2	chr14	GO:0006066 // GO:0008152 // GO:0008202 // GO:0042180 // GO:0042574 // GO:0051262 // GO:0055114 // GO:0055114 // GO:0055114	alcohol metabolic process // metabolic process // steroid metabolic process // cellular ketone metabolic process // retinal metabolic process // protein tetramerization // oxidation-reduction process // oxidation-reduction process // oxidation-reduction process	GO:0005634 // GO:0005739 // GO:0005777 // GO:0005777 // GO:0005778 // GO:0031965 // GO:0043231 // GO:0005777	nucleus // mitochondrion // peroxisome // peroxisome // peroxisomal membrane // nuclear membrane // intracellular membrane-bounded organelle // peroxisome	GO:0000253 // GO:0001758 // GO:0004090 // GO:0005102 // GO:0016491 // GO:0016655 // GO:0018455 // GO:0004090	3-keto sterol reductase activity // retinal dehydrogenase activity // carbonyl reductase (NADPH) activity // receptor binding // oxidoreductase activity // oxidoreductase activity, acting on NAD(P)H, quinone or similar compound as acceptor // alcohol dehydrogenase [NAD(P)+] activity // carbonyl reductase (NADPH) activity
22.0241	36.5398	0.602744	-0.730382	NM_001025586	Nr2c2ap	nuclear receptor 2C2-associated protein	NM_001025586	RefSeq	Mus musculus nuclear receptor 2C2-associated protein (Nr2c2ap), transcript variant 1, mRNA.	TRUE	75692	Mm.390045	Q3TV70	chr8	GO:0007155 // GO:0008150	cell adhesion // biological_process	GO:0005634	nucleus	GO:0003674	molecular_function
142.274	235.925	0.603048	-0.729655	NR_000003	Snord35a	small nucleolar RNA, C/D box 35A	NR_000003	RefSeq	Mus musculus small nucleolar RNA, C/D box 35A (Snord35a), small nucleolar RNA.	TRUE	27211	---	---	chr7	---	---	---	---	---	---
3.61019	5.98362	0.603345	-0.728944	NM_134213	Vmn1r199	vomeronasal 1 receptor 199	NM_134213	RefSeq	Mus musculus vomeronasal 1 receptor 199 (Vmn1r199), mRNA.	FALSE	171247	Mm.377203	Q8R280	chr13	GO:0007186 // GO:0019236 // GO:0007186	G-protein coupled receptor signaling pathway // response to pheromone // G-protein coupled receptor signaling pathway	GO:0005887 // GO:0016021	integral component of plasma membrane // integral component of membrane	GO:0005550 // GO:0016503 // GO:0016503	pheromone binding // pheromone receptor activity // pheromone receptor activity
13.3051	22.0494	0.603423	-0.728759	ENSMUST00000158363	Gm25606	predicted gene, 25606	ENSMUST00000158363	ENSEMBL	ncrna:known chromosome:GRCm38:9:64048496:64048590:1 gene:ENSMUSG00000088988 gene_biotype:rRNA transcript_biotype:rRNA	TRUE	---	---	---	chr9	---	---	---	---	---	---
8.56821	14.1989	0.603441	-0.728715	ENSMUST00000083877	Gm24695	predicted gene, 24695	ENSMUST00000083877	ENSEMBL	ncrna:known chromosome:GRCm38:16:91349702:91349784:-1 gene:ENSMUSG00000065811 gene_biotype:snRNA transcript_biotype:snRNA	FALSE	---	---	---	chr16	---	---	---	---	---	---
299.871	496.753	0.603662	-0.728187	NM_133990	Il13ra1	interleukin 13 receptor, alpha 1	NM_133990	RefSeq	Mus musculus interleukin 13 receptor, alpha 1 (Il13ra1), mRNA.	TRUE	16164	Mm.24208	O09030	chrX	GO:0035772 // GO:0002639 // GO:0030890 // GO:0035772 // GO:0019221	interleukin-13-mediated signaling pathway // positive regulation of immunoglobulin production // positive regulation of B cell proliferation // interleukin-13-mediated signaling pathway // cytokine-mediated signaling pathway	GO:0016020 // GO:0016021	membrane // integral component of membrane	GO:0004896 // GO:0016515 // GO:0016515	cytokine receptor activity // interleukin-13 receptor activity // interleukin-13 receptor activity
21.6213	35.8125	0.603735	-0.728012	NM_031863	Cenpq	centromere protein Q	NM_031863	RefSeq	Mus musculus centromere protein Q (Cenpq), mRNA.	TRUE	83815	Mm.9870	Q9CPQ5	chr17	---	---	GO:0000775 // GO:0005634 // GO:0005694 // GO:0005737 // GO:0045111 // GO:0005634	chromosome, centromeric region // nucleus // chromosome // cytoplasm // intermediate filament cytoskeleton // nucleus	---	---
4.1398	6.85685	0.603746	-0.727986	XM_006534604	Gm11546	predicted gene 11546	XM_006534604	RefSeq	PREDICTED: Mus musculus predicted gene 11546 (Gm11546), transcript variant X1, mRNA.	FALSE	544807	Mm.340676	---	chr11	---	---	---	---	---	---
44.8458	74.2465	0.604012	-0.72735	NM_021789	Trappc4	trafficking protein particle complex 4	NM_021789	RefSeq	Mus musculus trafficking protein particle complex 4 (Trappc4), mRNA.	TRUE	60409	Mm.29814	Q9ES56	chr9	GO:0006810 // GO:0006888 // GO:0016192 // GO:0016358 // GO:0045212 // GO:0016192	transport // ER to Golgi vesicle-mediated transport // vesicle-mediated transport // dendrite development // neurotransmitter receptor biosynthetic process // vesicle-mediated transport	GO:0005783 // GO:0005794 // GO:0005795 // GO:0005801 // GO:0005886 // GO:0008021 // GO:0016020 // GO:0030008 // GO:0030054 // GO:0030425 // GO:0045202 // GO:0045211 // GO:0005886 // GO:0045202	endoplasmic reticulum // Golgi apparatus // Golgi stack // cis-Golgi network // plasma membrane // synaptic vesicle // membrane // TRAPP complex // cell junction // dendrite // synapse // postsynaptic membrane // plasma membrane // synapse	GO:0005515	protein binding
307.295	508.756	0.604013	-0.727349	NR_028078	Snora21	small nucleolar RNA, H/ACA box 21	NR_028078	RefSeq	Mus musculus small nucleolar RNA, H/ACA box 21 (Snora21), small nucleolar RNA.	FALSE	100302498	Mm.453536	---	chr11	---	---	---	---	---	---
5.41755	8.96768	0.604119	-0.727096	ENSMUST00000158873	Gm26359	predicted gene, 26359	ENSMUST00000158873	ENSEMBL	ncrna:known chromosome:GRCm38:10:67235861:67235961:-1 gene:ENSMUSG00000089498 gene_biotype:snRNA transcript_biotype:snRNA	FALSE	---	---	---	chr10	---	---	---	---	---	---
40.0685	66.2733	0.604594	-0.725961	NM_001159577	Lnx1	ligand of numb-protein X 1	NM_001159577	RefSeq	Mus musculus ligand of numb-protein X 1 (Lnx1), transcript variant 1, mRNA.	TRUE	16924	Mm.440403	O70263	chr5	GO:0006511 // GO:0042787 // GO:0051260 // GO:0016567	ubiquitin-dependent protein catabolic process // protein ubiquitination involved in ubiquitin-dependent protein catabolic process // protein homooligomerization // protein ubiquitination	GO:0005737 // GO:0005737	cytoplasm // cytoplasm	GO:0004842 // GO:0005515 // GO:0008270 // GO:0008766 // GO:0016874 // GO:0018169 // GO:0030165 // GO:0043773 // GO:0043774 // GO:0046872 // GO:0070735 // GO:0070736 // GO:0070737 // GO:0070738 // GO:0070739 // GO:0070740	ubiquitin-protein transferase activity // protein binding // zinc ion binding // UDP-N-acetylmuramoylalanyl-D-glutamyl-2,6-diaminopimelate-D-alanyl-D-alanine ligase activity // ligase activity // ribosomal S6-glutamic acid ligase activity // PDZ domain binding // coenzyme F420-0 gamma-glutamyl ligase activity // coenzyme F420-2 alpha-glutamyl ligase activity // metal ion binding // protein-glycin…
82.6973	136.742	0.604768	-0.725547	ENSMUST00000083719	Gm23105	predicted gene, 23105	ENSMUST00000083719	ENSEMBL	ncrna:known chromosome:GRCm38:10:108363665:108363798:1 gene:ENSMUSG00000065653 gene_biotype:snoRNA transcript_biotype:snoRNA	FALSE	---	---	---	chr10	---	---	---	---	---	---
44.5435	73.6524	0.60478	-0.725518	NM_025339	Tmem42	transmembrane protein 42	NM_025339	RefSeq	Mus musculus transmembrane protein 42 (Tmem42), transcript variant 1, mRNA.	TRUE	66079	Mm.482265	Q9CR22	chr9	GO:0008150	biological_process	GO:0016020 // GO:0016021 // GO:0005575	membrane // integral component of membrane // cellular_component	GO:0003674	molecular_function
13.4305	22.2057	0.60482	-0.725422	ENSMUST00000083136	n-R5s196	nuclear encoded rRNA 5S 196	ENSMUST00000083136	ENSEMBL	ncrna:known chromosome:GRCm38:3:51828912:51829028:1 gene:ENSMUSG00000065070 gene_biotype:rRNA transcript_biotype:rRNA	TRUE	---	---	---	chr3	---	---	---	---	---	---
3.77207	6.23484	0.604998	-0.724998	ENSMUST00000181449	Gm26611	predicted gene, 26611	ENSMUST00000181449	ENSEMBL	havana:known chromosome:GRCm38:9:88859011:88883554:1 gene:ENSMUSG00000097677 gene_biotype:lincRNA transcript_biotype:lincRNA	TRUE	---	Mm.401933	---	chr9	---	---	---	---	---	---
55.7625	92.1552	0.605093	-0.724771	ENSMUST00000179159	Gm24112	predicted gene, 24112	ENSMUST00000179159	ENSEMBL	ncrna:known chromosome:GRCm38:4:40850144:40850226:-1 gene:ENSMUSG00000094959 gene_biotype:miRNA transcript_biotype:miRNA	TRUE	---	---	---	chr4	---	---	---	---	---	---
105.206	173.864	0.605105	-0.724744	NR_035459	Mir1938	microRNA 1938	NR_035459	RefSeq	Mus musculus microRNA 1938 (Mir1938), microRNA.	FALSE	100316693	---	---	chr12	---	---	---	---	---	---
383.131	633.126	0.605142	-0.724655	NM_008706	Nqo1	NAD(P)H dehydrogenase, quinone 1	NM_008706	RefSeq	Mus musculus NAD(P)H dehydrogenase, quinone 1 (Nqo1), mRNA.	TRUE	18104	Mm.252	Q64669	chr8	GO:0006801 // GO:0006979 // GO:0043086 // GO:0043525 // GO:0055114 // GO:0006801 // GO:0006979 // GO:0007568 // GO:0007584 // GO:0014070 // GO:0019430 // GO:0032355 // GO:0043525 // GO:0045471 // GO:0055114	superoxide metabolic process // response to oxidative stress // negative regulation of catalytic activity // positive regulation of neuron apoptotic process // oxidation-reduction process // superoxide metabolic process // response to oxidative stress // aging // response to nutrient // response to organic cyclic compound // removal of superoxide radicals // response to estradiol // positive regu…	GO:0005737 // GO:0005829 // GO:0043025 // GO:0005737 // GO:0005829 // GO:0043025	cytoplasm // cytosol // neuronal cell body // cytoplasm // cytosol // neuronal cell body	GO:0003955 // GO:0003955 // GO:0004784 // GO:0016491 // GO:0044822 // GO:0003955 // GO:0004784	NAD(P)H dehydrogenase (quinone) activity // NAD(P)H dehydrogenase (quinone) activity // superoxide dismutase activity // oxidoreductase activity // poly(A) RNA binding // NAD(P)H dehydrogenase (quinone) activity // superoxide dismutase activity
60.5121	99.974	0.605279	-0.724328	NM_027460	Slc25a33	solute carrier family 25, member 33	NM_027460	RefSeq	Mus musculus solute carrier family 25, member 33 (Slc25a33), mRNA.	TRUE	70556	Mm.41877	Q3TZX3	chr4	GO:0006810	transport	GO:0005739 // GO:0005743 // GO:0016020 // GO:0016021 // GO:0005739	mitochondrion // mitochondrial inner membrane // membrane // integral component of membrane // mitochondrion	---	---
4.9976	8.2527	0.605571	-0.723632	ENSMUST00000122495	n-R5s32	nuclear encoded rRNA 5S 32	ENSMUST00000122495	ENSEMBL	ncrna:known chromosome:GRCm38:16:30141843:30141945:-1 gene:ENSMUSG00000084444 gene_biotype:rRNA transcript_biotype:rRNA	FALSE	---	---	---	chr16	---	---	---	---	---	---
6.74257	11.1342	0.605571	-0.723632	ENSMUST00000143302	Gm11521	predicted gene 11521	ENSMUST00000143302	ENSEMBL	havana:known chromosome:GRCm38:11:95336011:95337408:-1 gene:ENSMUSG00000085509 gene_biotype:antisense transcript_biotype:antisense	FALSE	---	---	---	chr11	---	---	---	---	---	---
7.45109	12.3042	0.605571	-0.723631	ENSMUST00000158717	Gm22666	predicted gene, 22666	ENSMUST00000158717	ENSEMBL	ncrna:known chromosome:GRCm38:X:157053955:157054118:1 gene:ENSMUSG00000089342 gene_biotype:snRNA transcript_biotype:snRNA	TRUE	---	---	---	chrX	---	---	---	---	---	---
6.32047	10.431	0.605933	-0.722771	NM_146348	Olfr1121	olfactory receptor 1121	NM_146348	RefSeq	Mus musculus olfactory receptor 1121 (Olfr1121), mRNA.	TRUE	258345	Mm.377444	L7MTT1	chr2	GO:0007165 // GO:0007186 // GO:0007608 // GO:0050896 // GO:0050911 // GO:0007186 // GO:0007186 // GO:0007608 // GO:0007608 // GO:0050911 // GO:0050911	signal transduction // G-protein coupled receptor signaling pathway // sensory perception of smell // response to stimulus // detection of chemical stimulus involved in sensory perception of smell // G-protein coupled receptor signaling pathway // G-protein coupled receptor signaling pathway // sensory perception of smell // sensory perception of smell // detection of chemical stimulus involved i…	GO:0005886 // GO:0016020 // GO:0016021 // GO:0016021 // GO:0016021	plasma membrane // membrane // integral component of membrane // integral component of membrane // integral component of membrane	GO:0004871 // GO:0004930 // GO:0004984 // GO:0004984 // GO:0004984	signal transducer activity // G-protein coupled receptor activity // olfactory receptor activity // olfactory receptor activity // olfactory receptor activity
5.12427	8.45678	0.605937	-0.722761	NM_001013817	Sp140	Sp140 nuclear body protein	NM_001013817	RefSeq	Mus musculus Sp140 nuclear body protein (Sp140), mRNA.	FALSE	434484	Mm.445821	D3Z054	chr1	GO:0008150	biological_process	GO:0005634	nucleus	GO:0046872 // GO:0003674 // GO:0003677 // GO:0008270	metal ion binding // molecular_function // DNA binding // zinc ion binding
320.325	528.305	0.606326	-0.721834	NM_001111062	Comt	catechol-O-methyltransferase	NM_001111062	RefSeq	Mus musculus catechol-O-methyltransferase (Comt), transcript variant 1, mRNA.	FALSE	12846	Mm.100940	O88587	chr16	GO:0006584 // GO:0007565 // GO:0007612 // GO:0008210 // GO:0009712 // GO:0016036 // GO:0032259 // GO:0042135 // GO:0042417 // GO:0042417 // GO:0042420 // GO:0045963 // GO:0048265 // GO:0048609 // GO:0048662 // GO:0050668 // GO:0007565 // GO:0007612 // GO:0008210 // GO:0014070 // GO:0032259 // GO:0032496 // GO:0042493 // GO:0045963 // GO:0048265 // GO:0048609 // GO:0048662 // GO:0050668	catecholamine metabolic process // female pregnancy // learning // estrogen metabolic process // catechol-containing compound metabolic process // cellular response to phosphate starvation // methylation // neurotransmitter catabolic process // dopamine metabolic process // dopamine metabolic process // dopamine catabolic process // negative regulation of dopamine metabolic process // response to…	GO:0005737 // GO:0005739 // GO:0005886 // GO:0016020 // GO:0016021 // GO:0070062 // GO:0005886 // GO:0016020 // GO:0043231	cytoplasm // mitochondrion // plasma membrane // membrane // integral component of membrane // extracellular vesicular exosome // plasma membrane // membrane // intracellular membrane-bounded organelle	GO:0000287 // GO:0008168 // GO:0008171 // GO:0016206 // GO:0016206 // GO:0016206 // GO:0016740 // GO:0046872 // GO:0016206	magnesium ion binding // methyltransferase activity // O-methyltransferase activity // catechol O-methyltransferase activity // catechol O-methyltransferase activity // catechol O-methyltransferase activity // transferase activity // metal ion binding // catechol O-methyltransferase activity
7.85182	12.9478	0.606422	-0.721605	ENSMUST00000146700	Gm15445	predicted gene 15445	ENSMUST00000146700	ENSEMBL	havana:known chromosome:GRCm38:1:135152963:135153806:1 gene:ENSMUSG00000085311 gene_biotype:antisense transcript_biotype:antisense	FALSE	---	---	Q8VEH3	chr1	---	---	---	---	---	---
10.8687	17.8965	0.607307	-0.719502	ENSMUST00000157123	Gm25154	predicted gene, 25154	ENSMUST00000157123	ENSEMBL	ncrna:known chromosome:GRCm38:5:65136302:65136420:1 gene:ENSMUSG00000087748 gene_biotype:rRNA transcript_biotype:rRNA	TRUE	---	---	---	chr5	---	---	---	---	---	---
30.9464	50.9341	0.607578	-0.718859	NM_145970	Cc2d1a	coiled-coil and C2 domain containing 1A	NM_145970	RefSeq	Mus musculus coiled-coil and C2 domain containing 1A (Cc2d1a), mRNA.	TRUE	212139	Mm.41424	Q8K1A6	chr8	GO:0000122 // GO:0006351 // GO:0006355 // GO:0006366 // GO:0007165 // GO:0043123 // GO:0007165 // GO:0043123	negative regulation of transcription from RNA polymerase II promoter // transcription, DNA-templated // regulation of transcription, DNA-templated // transcription from RNA polymerase II promoter // signal transduction // positive regulation of I-kappaB kinase/NF-kappaB signaling // signal transduction // positive regulation of I-kappaB kinase/NF-kappaB signaling	GO:0005634 // GO:0005737 // GO:0070062 // GO:0005634	nucleus // cytoplasm // extracellular vesicular exosome // nucleus	GO:0000978 // GO:0001078 // GO:0003677 // GO:0004871 // GO:0004871	RNA polymerase II core promoter proximal region sequence-specific DNA binding // RNA polymerase II core promoter proximal region sequence-specific DNA binding transcription factor activity involved in negative regulation of transcription // DNA binding // signal transducer activity // signal transducer activity
4.03274	6.63484	0.607813	-0.718302	NM_001220497	Gm16404	predicted gene 16404	NM_001220497	RefSeq	Mus musculus predicted gene 16404 (Gm16404), mRNA.	TRUE	100039055	Mm.380174	B7ZN82	chrX	---	---	---	---	---	---
4.09899	6.74357	0.607838	-0.718242	ENSMUST00000104218	Gm25421	predicted gene, 25421	ENSMUST00000104218	ENSEMBL	ncrna:known chromosome:GRCm38:X:75578808:75578971:-1 gene:ENSMUSG00000077406 gene_biotype:snRNA transcript_biotype:snRNA	TRUE	---	---	---	chrX	---	---	---	---	---	---
227.627	374.406	0.607969	-0.71793	NR_028275	Snord14e	small nucleolar RNA, C/D box 14E	NR_028275	RefSeq	Mus musculus small nucleolar RNA, C/D box 14E (Snord14e), small nucleolar RNA.	TRUE	100302594	---	P63017	chr9	---	---	---	---	---	---
7.69519	12.6498	0.608325	-0.717086	NM_146775	Olfr473	olfactory receptor 473	NM_146775	RefSeq	Mus musculus olfactory receptor 473 (Olfr473), mRNA.	TRUE	258771	Mm.451662	Q8VG44	chr7	GO:0007165 // GO:0007186 // GO:0007608 // GO:0050896 // GO:0050911 // GO:0007186 // GO:0007186 // GO:0007608 // GO:0007608 // GO:0050911 // GO:0050911	signal transduction // G-protein coupled receptor signaling pathway // sensory perception of smell // response to stimulus // detection of chemical stimulus involved in sensory perception of smell // G-protein coupled receptor signaling pathway // G-protein coupled receptor signaling pathway // sensory perception of smell // sensory perception of smell // detection of chemical stimulus involved i…	GO:0005886 // GO:0016020 // GO:0016021 // GO:0016021 // GO:0016021	plasma membrane // membrane // integral component of membrane // integral component of membrane // integral component of membrane	GO:0004871 // GO:0004930 // GO:0004984 // GO:0004984 // GO:0004984	signal transducer activity // G-protein coupled receptor activity // olfactory receptor activity // olfactory receptor activity // olfactory receptor activity
10.1033	16.6065	0.608393	-0.716924	---	---	---	---	---	---	---	---	---	---	chr4	---	---	---	---	---	---
44.9115	73.8183	0.608407	-0.716891	NM_001081234	Pigg	phosphatidylinositol glycan anchor biosynthesis, class G	NM_001081234	RefSeq	Mus musculus phosphatidylinositol glycan anchor biosynthesis, class G (Pigg), mRNA.	TRUE	433931	Mm.319881	D3YTQ6	chr5	GO:0006506 // GO:0006506 // GO:0008152 // GO:0006506	GPI anchor biosynthetic process // GPI anchor biosynthetic process // metabolic process // GPI anchor biosynthetic process	GO:0005783 // GO:0005783 // GO:0005783	endoplasmic reticulum // endoplasmic reticulum // endoplasmic reticulum	GO:0051267 // GO:0003824 // GO:0051267 // GO:0051267	CP2 mannose-ethanolamine phosphotransferase activity // catalytic activity // CP2 mannose-ethanolamine phosphotransferase activity // CP2 mannose-ethanolamine phosphotransferase activity
13.5135	22.2062	0.608547	-0.716559	NM_008919	Npy4r	neuropeptide Y receptor Y4	NM_008919	RefSeq	Mus musculus neuropeptide Y receptor Y4 (Npy4r), mRNA.	FALSE	19065	Mm.57059	Q61041	chr14	GO:0007165 // GO:0007186 // GO:0007218 // GO:0007218 // GO:0007268 // GO:0007218	signal transduction // G-protein coupled receptor signaling pathway // neuropeptide signaling pathway // neuropeptide signaling pathway // synaptic transmission // neuropeptide signaling pathway	GO:0005886 // GO:0016020 // GO:0016021	plasma membrane // membrane // integral component of membrane	GO:0001601 // GO:0001602 // GO:0001602 // GO:0004871 // GO:0004930 // GO:0004983 // GO:0042277 // GO:0001602 // GO:0042277	peptide YY receptor activity // pancreatic polypeptide receptor activity // pancreatic polypeptide receptor activity // signal transducer activity // G-protein coupled receptor activity // neuropeptide Y receptor activity // peptide binding // pancreatic polypeptide receptor activity // peptide binding
1379.17	2265.06	0.608889	-0.715749	NR_000002	Snord32a	small nucleolar RNA, C/D box 32A	NR_000002	RefSeq	Mus musculus small nucleolar RNA, C/D box 32A (Snord32a), small nucleolar RNA.	TRUE	27209	---	P19253	chr7	---	---	---	---	---	---
888.874	1459.62	0.608976	-0.715544	ENSMUST00000157648	Gm23123	predicted gene, 23123	ENSMUST00000157648	ENSEMBL	ncrna:known chromosome:GRCm38:17:26223502:26223645:1 gene:ENSMUSG00000088273 gene_biotype:snoRNA transcript_biotype:snoRNA	FALSE	---	---	---	chr17	---	---	---	---	---	---
5.07165	8.32425	0.609262	-0.714864	ENSMUST00000103459	Ighv5-17	immunoglobulin heavy variable 5-17	ENSMUST00000103459	ENSEMBL	ensembl_ig_gene:known chromosome:GRCm38:12:113859149:113859616:-1 gene:ENSMUSG00000095571 gene_biotype:IG_LV_gene transcript_biotype:IG_LV_gene	FALSE	---	Mm.487283	A2NC20	chr12	---	---	---	---	GO:0005515	protein binding
33.5396	55.0395	0.609374	-0.714601	NM_175128	4930430F08Rik	RIKEN cDNA 4930430F08 gene	NM_175128	RefSeq	Mus musculus RIKEN cDNA 4930430F08 gene (4930430F08Rik), mRNA.	FALSE	68281	Mm.268474	Q8BHN7	chr10	GO:0002244	hematopoietic progenitor cell differentiation	GO:0005575	cellular_component	GO:0003674	molecular_function
48.2065	79.0975	0.609457	-0.714404	NM_026512	Bphl	biphenyl hydrolase-like (serine hydrolase, breast epithelial mucin-associated antigen)	NM_026512	RefSeq	Mus musculus biphenyl hydrolase-like (serine hydrolase, breast epithelial mucin-associated antigen) (Bphl), mRNA.	FALSE	68021	Mm.140243	Q8R164	chr13	GO:0008150 // GO:0008152	biological_process // metabolic process	GO:0005737 // GO:0005739	cytoplasm // mitochondrion	GO:0004518 // GO:0016787 // GO:0042578 // GO:0043765 // GO:0044824 // GO:0003674	nuclease activity // hydrolase activity // phosphoric ester hydrolase activity // T/G mismatch-specific endonuclease activity // retroviral 3' processing activity // molecular_function
6.21323	10.1888	0.609808	-0.713572	NR_035416	Mir669j	microRNA 669j	NR_035416	RefSeq	Mus musculus microRNA 669j (Mir669j), microRNA.	TRUE	100316770	---	---	chr2	---	---	---	---	---	---
2.939	4.81955	0.609808	-0.713572	ENSMUST00000116865	Gm22196	predicted gene, 22196	ENSMUST00000116865	ENSEMBL	ncrna:known chromosome:GRCm38:5:7888685:7888793:1 gene:ENSMUSG00000080515 gene_biotype:miRNA transcript_biotype:miRNA	TRUE	---	---	---	chr5	---	---	---	---	---	---
162.548	266.429	0.610098	-0.712886	XM_006537249	Flot1	flotillin 1	XM_006537249	RefSeq	PREDICTED: Mus musculus flotillin 1 (Flot1), transcript variant X1, mRNA.	FALSE	14251	Mm.2931	O08917	chr17	GO:0006897 // GO:0007409 // GO:0007411 // GO:0035023 // GO:0072659	endocytosis // axonogenesis // axon guidance // regulation of Rho protein signal transduction // protein localization to plasma membrane	GO:0005765 // GO:0005768 // GO:0005815 // GO:0005886 // GO:0005901 // GO:0005901 // GO:0008180 // GO:0016020 // GO:0016600 // GO:0016600 // GO:0034451 // GO:0042383 // GO:0045121 // GO:0045121 // GO:0070062 // GO:0005765 // GO:0005768 // GO:0005768 // GO:0005815 // GO:0005886 // GO:0005901 // GO:0008180 // GO:0016020 // GO:0016600 // GO:0034451 // GO:0042470 // GO:0045121	lysosomal membrane // endosome // microtubule organizing center // plasma membrane // caveola // caveola // COP9 signalosome // membrane // flotillin complex // flotillin complex // centriolar satellite // sarcolemma // membrane raft // membrane raft // extracellular vesicular exosome // lysosomal membrane // endosome // endosome // microtubule organizing center // plasma membrane // caveola // C…	GO:0005515 // GO:0035255 // GO:0035255	protein binding // ionotropic glutamate receptor binding // ionotropic glutamate receptor binding
22.3058	36.539	0.610467	-0.712015	AK155669	Gm20235	predicted gene, 20235	AK155669	GenBank HTC	Mus musculus B6-derived CD11 +ve dendritic cells cDNA, RIKEN full-length enriched library, clone:F730117H04 product:hypothetical protein, full insert sequence.	TRUE	100504452	Mm.447975	Q3T9U5	chr12	---	---	---	---	---	---
3.1356	5.13455	0.610687	-0.711494	ENSMUST00000083958	Gm24521	predicted gene, 24521	ENSMUST00000083958	ENSEMBL	ncrna:known chromosome:GRCm38:19:12665255:12665361:1 gene:ENSMUSG00000065892 gene_biotype:snRNA transcript_biotype:snRNA	TRUE	---	---	---	chr19	---	---	---	---	---	---
149.596	244.949	0.610726	-0.711404	ENSMUST00000083816	Gm23346	predicted gene, 23346	ENSMUST00000083816	ENSEMBL	ncrna:known chromosome:GRCm38:6:70855444:70855579:1 gene:ENSMUSG00000065750 gene_biotype:snoRNA transcript_biotype:snoRNA	TRUE	---	---	---	chr6	---	---	---	---	---	---
16.2525	26.6018	0.610956	-0.71086	ENSMUST00000157700	Gm25668	predicted gene, 25668	ENSMUST00000157700	ENSEMBL	ncrna:known chromosome:GRCm38:15:98069752:98069880:1 gene:ENSMUSG00000088325 gene_biotype:snoRNA transcript_biotype:snoRNA	FALSE	---	---	---	chr15	---	---	---	---	---	---
39.209	64.1378	0.611325	-0.709989	NR_037954	1110054M08Rik	RIKEN cDNA 1110054M08 gene	NR_037954	RefSeq	Mus musculus RIKEN cDNA 1110054M08 gene (1110054M08Rik), long non-coding RNA.	FALSE	68841	Mm.361995	---	chr16	---	---	---	---	---	---
38.5395	63.0395	0.611355	-0.709919	ENSMUST00000083155	Gm26493	predicted gene, 26493	ENSMUST00000083155	ENSEMBL	ncrna:known chromosome:GRCm38:8:95746060:95746195:-1 gene:ENSMUSG00000065089 gene_biotype:snoRNA transcript_biotype:snoRNA	TRUE	---	---	---	chr8	---	---	---	---	---	---
124.715	203.885	0.611692	-0.709123	NM_026876	Trmt1l	tRNA methyltransferase 1 like	NM_026876	RefSeq	Mus musculus tRNA methyltransferase 1 like (Trmt1l), mRNA.	FALSE	98685	Mm.289373	A2RSY6	chr1	GO:0007610 // GO:0008033 // GO:0008344 // GO:0030534 // GO:0032259 // GO:0030488	behavior // tRNA processing // adult locomotory behavior // adult behavior // methylation // tRNA methylation	---	---	GO:0000049 // GO:0000179 // GO:0003723 // GO:0003880 // GO:0004809 // GO:0008168 // GO:0008169 // GO:0008170 // GO:0008171 // GO:0008172 // GO:0008173 // GO:0008174 // GO:0008175 // GO:0008276 // GO:0008425 // GO:0008649 // GO:0008650 // GO:0008988 // GO:0009008 // GO:0009019 // GO:0009383 // GO:0016205 // GO:0016273 // GO:0016274 // GO:0016278 // GO:0016279 // GO:0016300 // GO:0016423 // GO:0016…	tRNA binding // rRNA (adenine-N6,N6-)-dimethyltransferase activity // RNA binding // protein C-terminal carboxyl O-methyltransferase activity // tRNA (guanine-N2-)-methyltransferase activity // methyltransferase activity // C-methyltransferase activity // N-methyltransferase activity // O-methyltransferase activity // S-methyltransferase activity // RNA methyltransferase activity // mRNA methyltr…
55.2823	90.3679	0.611747	-0.708993	NM_009210	Hltf	helicase-like transcription factor	NM_009210	RefSeq	Mus musculus helicase-like transcription factor (Hltf), transcript variant 1, mRNA.	TRUE	20585	Mm.209650	Q6PCN7	chr3	GO:0006200 // GO:0006351 // GO:0006357 // GO:0008152 // GO:0016568 // GO:0016567	ATP catabolic process // transcription, DNA-templated // regulation of transcription from RNA polymerase II promoter // metabolic process // chromatin modification // protein ubiquitination	GO:0005634 // GO:0005737 // GO:0005634 // GO:0005654 // GO:0005730	nucleus // cytoplasm // nucleus // nucleoplasm // nucleolus	GO:0000166 // GO:0003676 // GO:0003677 // GO:0003824 // GO:0004386 // GO:0005524 // GO:0008270 // GO:0008766 // GO:0016787 // GO:0016818 // GO:0016874 // GO:0016887 // GO:0018169 // GO:0043773 // GO:0043774 // GO:0044822 // GO:0046872 // GO:0070735 // GO:0070736 // GO:0070737 // GO:0070738 // GO:0070739 // GO:0070740	nucleotide binding // nucleic acid binding // DNA binding // catalytic activity // helicase activity // ATP binding // zinc ion binding // UDP-N-acetylmuramoylalanyl-D-glutamyl-2,6-diaminopimelate-D-alanyl-D-alanine ligase activity // hydrolase activity // hydrolase activity, acting on acid anhydrides, in phosphorus-containing anhydrides // ligase activity // ATPase activity // ribosomal S6-gluta…
54.8275	89.6193	0.611782	-0.70891	NM_026965	Comtd1	catechol-O-methyltransferase domain containing 1	NM_026965	RefSeq	Mus musculus catechol-O-methyltransferase domain containing 1 (Comtd1), mRNA.	FALSE	69156	Mm.11827	Q8BIG7	chr14	GO:0032259	methylation	GO:0005739 // GO:0016020 // GO:0016021	mitochondrion // membrane // integral component of membrane	GO:0000179 // GO:0003880 // GO:0004809 // GO:0008168 // GO:0008169 // GO:0008170 // GO:0008171 // GO:0008172 // GO:0008173 // GO:0008174 // GO:0008175 // GO:0008276 // GO:0008425 // GO:0008649 // GO:0008650 // GO:0008988 // GO:0009008 // GO:0009019 // GO:0009383 // GO:0016205 // GO:0016273 // GO:0016274 // GO:0016278 // GO:0016279 // GO:0016300 // GO:0016423 // GO:0016426 // GO:0016427 // GO:0016…	rRNA (adenine-N6,N6-)-dimethyltransferase activity // protein C-terminal carboxyl O-methyltransferase activity // tRNA (guanine-N2-)-methyltransferase activity // methyltransferase activity // C-methyltransferase activity // N-methyltransferase activity // O-methyltransferase activity // S-methyltransferase activity // RNA methyltransferase activity // mRNA methyltransferase activity // tRNA meth…
67.8221	110.787	0.612183	-0.707964	NM_001024926	Cyb5d2	cytochrome b5 domain containing 2	NM_001024926	RefSeq	Mus musculus cytochrome b5 domain containing 2 (Cyb5d2), mRNA.	FALSE	192986	Mm.194755	Q5SSH8	chr11	GO:0007399 // GO:0045666	nervous system development // positive regulation of neuron differentiation	GO:0005576 // GO:0005576	extracellular region // extracellular region	GO:0020037 // GO:0020037	heme binding // heme binding
128.779	210.354	0.6122	-0.707924	NM_144799	Lmcd1	LIM and cysteine-rich domains 1	NM_144799	RefSeq	Mus musculus LIM and cysteine-rich domains 1 (Lmcd1), mRNA.	TRUE	30937	Mm.234441	Q8VEE1	chr6	GO:0000122 // GO:0006351 // GO:0006355 // GO:0010611 // GO:0010611 // GO:0070886 // GO:0070886 // GO:2001141	negative regulation of transcription from RNA polymerase II promoter // transcription, DNA-templated // regulation of transcription, DNA-templated // regulation of cardiac muscle hypertrophy // regulation of cardiac muscle hypertrophy // positive regulation of calcineurin-NFAT signaling cascade // positive regulation of calcineurin-NFAT signaling cascade // regulation of RNA biosynthetic process	GO:0005615 // GO:0005634 // GO:0005737 // GO:0031012 // GO:0005615 // GO:0005634 // GO:0031012	extracellular space // nucleus // cytoplasm // extracellular matrix // extracellular space // nucleus // extracellular matrix	GO:0003714 // GO:0005515 // GO:0008270 // GO:0046872	transcription corepressor activity // protein binding // zinc ion binding // metal ion binding
196.617	321.094	0.612335	-0.707607	ENSMUST00000082416	mt-Ts2	mitochondrially encoded tRNA serine 2	ENSMUST00000082416	ENSEMBL	mt_genbank_import:known chromosome:GRCm38:MT:11613:11671:1 gene:ENSMUSG00000064365 gene_biotype:Mt_tRNA transcript_biotype:Mt_tRNA	TRUE	---	---	---	chrM	---	---	---	---	---	---
18.9868	31.0043	0.612392	-0.707473	NM_001291054	Mcm8	minichromosome maintenance deficient 8 (S. cerevisiae)	NM_001291054	RefSeq	Mus musculus minichromosome maintenance deficient 8 (S. cerevisiae) (Mcm8), transcript variant 1, mRNA.	TRUE	66634	Mm.157070	Q9CWV1	chr2	GO:0000724 // GO:0006260 // GO:0006281 // GO:0006974 // GO:0006974 // GO:0007049 // GO:0007292 // GO:0048232 // GO:0006974	double-strand break repair via homologous recombination // DNA replication // DNA repair // cellular response to DNA damage stimulus // cellular response to DNA damage stimulus // cell cycle // female gamete generation // male gamete generation // cellular response to DNA damage stimulus	GO:0005634 // GO:0097362 // GO:0097362 // GO:0005634 // GO:0097362	nucleus // MCM8-MCM9 complex // MCM8-MCM9 complex // nucleus // MCM8-MCM9 complex	GO:0000166 // GO:0003677 // GO:0004386 // GO:0005524 // GO:0016787 // GO:0017111 // GO:0003674	nucleotide binding // DNA binding // helicase activity // ATP binding // hydrolase activity // nucleoside-triphosphatase activity // molecular_function
15.6505	25.5522	0.612493	-0.707234	NR_037680	Snora33	small nucleolar RNA, H/ACA box 33	NR_037680	RefSeq	Mus musculus small nucleolar RNA, H/ACA box 33 (Snora33), small nucleolar RNA.	FALSE	100529074	Mm.371846	---	chr10	---	---	---	---	---	---
7.8612	12.8338	0.612539	-0.707127	ENSMUST00000158906	Gm25162	predicted gene, 25162	ENSMUST00000158906	ENSEMBL	ncrna:known chromosome:GRCm38:14:62668612:62668770:1 gene:ENSMUSG00000089531 gene_biotype:snoRNA transcript_biotype:snoRNA	FALSE	---	---	---	chr14	---	---	---	---	---	---
11.8154	19.2718	0.613093	-0.705822	ENSMUST00000125308	Gm15283	predicted gene 15283	ENSMUST00000125308	ENSEMBL	havana:known chromosome:GRCm38:12:73926481:73949785:-1 gene:ENSMUSG00000087700 gene_biotype:processed_transcript transcript_biotype:processed_transcript	FALSE	---	Mm.446610	Q61221	chr12	---	---	---	---	---	---
344.007	561.069	0.613128	-0.70574	ENSMUST00000083959	n-R5s151	nuclear encoded rRNA 5S 151	ENSMUST00000083959	ENSEMBL	ncrna:known chromosome:GRCm38:7:16471813:16471931:1 gene:ENSMUSG00000065893 gene_biotype:rRNA transcript_biotype:rRNA	TRUE	---	---	---	chr7	---	---	---	---	---	---
11.2015	18.2644	0.613297	-0.705343	---	---	---	---	---	---	---	---	---	---	chr3	---	---	---	---	---	---
107.92	175.926	0.613438	-0.705011	NM_009908	Cmas	cytidine monophospho-N-acetylneuraminic acid synthetase	NM_009908	RefSeq	Mus musculus cytidine monophospho-N-acetylneuraminic acid synthetase (Cmas), mRNA.	TRUE	12764	Mm.3820	Q99KK2	chr6	GO:0006055 // GO:0009103 // GO:0006054 // GO:0006055	CMP-N-acetylneuraminate biosynthetic process // lipopolysaccharide biosynthetic process // N-acetylneuraminate metabolic process // CMP-N-acetylneuraminate biosynthetic process	GO:0005634 // GO:0005634 // GO:0005634	nucleus // nucleus // nucleus	GO:0008781 // GO:0016740 // GO:0016779 // GO:0008781 // GO:0008781	N-acylneuraminate cytidylyltransferase activity // transferase activity // nucleotidyltransferase activity // N-acylneuraminate cytidylyltransferase activity // N-acylneuraminate cytidylyltransferase activity
11.4839	18.7175	0.613538	-0.704774	NM_011762	Zfp59	zinc finger protein 59	NM_011762	RefSeq	Mus musculus zinc finger protein 59 (Zfp59), mRNA.	TRUE	22717	Mm.379046	P16373	chr7	GO:0006355 // GO:0006355 // GO:0006355	regulation of transcription, DNA-templated // regulation of transcription, DNA-templated // regulation of transcription, DNA-templated	GO:0005622 // GO:0005634 // GO:0005634	intracellular // nucleus // nucleus	GO:0003676 // GO:0003677 // GO:0003700 // GO:0046872 // GO:0003700	nucleic acid binding // DNA binding // sequence-specific DNA binding transcription factor activity // metal ion binding // sequence-specific DNA binding transcription factor activity
14.1501	23.0447	0.614026	-0.703628	NM_001001321	Slc35d2	solute carrier family 35, member D2	NM_001001321	RefSeq	Mus musculus solute carrier family 35, member D2 (Slc35d2), mRNA.	FALSE	70484	Mm.133731	Q762D5	chr13	GO:0006810 // GO:0008643 // GO:0008150	transport // carbohydrate transport // biological_process	GO:0005794 // GO:0016020 // GO:0016021 // GO:0000139 // GO:0005575	Golgi apparatus // membrane // integral component of membrane // Golgi membrane // cellular_component	GO:0003674	molecular_function
28.0718	45.7176	0.614026	-0.703628	ENSMUST00000083102	Gm22362	predicted gene, 22362	ENSMUST00000083102	ENSEMBL	ncrna:known chromosome:GRCm38:6:131380273:131380406:-1 gene:ENSMUSG00000065036 gene_biotype:snoRNA transcript_biotype:snoRNA	TRUE	---	---	---	chr6	---	---	---	---	---	---
16.825	27.4012	0.614026	-0.703628	XR_387516	LOC628110	uncharacterized LOC628110	XR_387516	RefSeq	PREDICTED: Mus musculus uncharacterized LOC628110 (LOC628110), misc_RNA.	TRUE	628110	---	---	chr2	---	---	---	---	---	---
35.2208	57.3458	0.614183	-0.703259	NM_053166	Trim7	tripartite motif-containing 7	NM_053166	RefSeq	Mus musculus tripartite motif-containing 7 (Trim7), mRNA.	FALSE	94089	Mm.390335	Q923T7	chr11	GO:0008150	biological_process	GO:0005622 // GO:0005634 // GO:0005634 // GO:0005737 // GO:0005737 // GO:0005634 // GO:0005737 // GO:0043231	intracellular // nucleus // nucleus // cytoplasm // cytoplasm // nucleus // cytoplasm // intracellular membrane-bounded organelle	GO:0008270 // GO:0046872	zinc ion binding // metal ion binding
97.1848	158.176	0.614409	-0.702728	ENSMUST00000033900	Rab20	RAB20, member RAS oncogene family	ENSMUST00000033900	ENSEMBL	ensembl:known chromosome:GRCm38:8:11453392:11478638:-1 gene:ENSMUSG00000031504 gene_biotype:protein_coding transcript_biotype:protein_coding	TRUE	19332	Mm.37632 // Mm.390014 // Mm.487312	P35295	chr8	GO:0006810 // GO:0007264 // GO:0015031 // GO:0090383 // GO:0090385 // GO:0007165 // GO:0006184 // GO:0090383 // GO:0090383 // GO:0090385 // GO:0090385	transport // small GTPase mediated signal transduction // protein transport // phagosome acidification // phagosome-lysosome fusion // signal transduction // GTP catabolic process // phagosome acidification // phagosome acidification // phagosome-lysosome fusion // phagosome-lysosome fusion	GO:0005794 // GO:0016020 // GO:0031410 // GO:0043231 // GO:0045335 // GO:0005622 // GO:0005794 // GO:0030670 // GO:0045335 // GO:0045335	Golgi apparatus // membrane // cytoplasmic vesicle // intracellular membrane-bounded organelle // phagocytic vesicle // intracellular // Golgi apparatus // phagocytic vesicle membrane // phagocytic vesicle // phagocytic vesicle	GO:0000166 // GO:0005525 // GO:0003924	nucleotide binding // GTP binding // GTPase activity
3.18711	5.18244	0.614982	-0.701384	ENSMUST00000101958	Gm23940	predicted gene, 23940	ENSMUST00000101958	ENSEMBL	ncrna:known chromosome:GRCm38:19:3490309:3490413:1 gene:ENSMUSG00000075908 gene_biotype:snRNA transcript_biotype:snRNA	TRUE	---	---	---	chr19	---	---	---	---	---	---
2.77891	4.51869	0.614982	-0.701384	---	---	---	NONMMUT069136	NONCODE	Non-coding transcript identified by NONCODE	TRUE	---	---	---	chr9	---	---	---	---	---	---
157.853	256.307	0.615876	-0.699289	NM_001171187	Mal	myelin and lymphocyte protein, T cell differentiation protein	NM_001171187	RefSeq	Mus musculus myelin and lymphocyte protein, T cell differentiation protein (Mal), transcript variant 2, mRNA.	TRUE	17153	Mm.39040	O09198	chr2	GO:0042552 // GO:1902043 // GO:0042552	myelination // positive regulation of extrinsic apoptotic signaling pathway via death domain receptors // myelination	GO:0005783 // GO:0005794 // GO:0005886 // GO:0016020 // GO:0016021 // GO:0019898 // GO:0045121 // GO:0000139 // GO:0005783 // GO:0016324 // GO:0019898 // GO:0045121	endoplasmic reticulum // Golgi apparatus // plasma membrane // membrane // integral component of membrane // extrinsic component of membrane // membrane raft // Golgi membrane // endoplasmic reticulum // apical plasma membrane // extrinsic component of membrane // membrane raft	GO:0019911 // GO:0019911	structural constituent of myelin sheath // structural constituent of myelin sheath
7.53087	12.226	0.615972	-0.699063	NM_001045527	Hsf5	heat shock transcription factor family member 5	NM_001045527	RefSeq	Mus musculus heat shock transcription factor family member 5 (Hsf5), mRNA.	FALSE	327992	Mm.390371	Q5ND04	chr11	GO:0006351 // GO:0006355 // GO:0008150	transcription, DNA-templated // regulation of transcription, DNA-templated // biological_process	GO:0005634 // GO:0005575	nucleus // cellular_component	GO:0003677 // GO:0003700 // GO:0043565 // GO:0003674	DNA binding // sequence-specific DNA binding transcription factor activity // sequence-specific DNA binding // molecular_function
6.38198	10.3581	0.616138	-0.698676	NM_053215	Ugt2b37	UDP glucuronosyltransferase 2 family, polypeptide B37	NM_053215	RefSeq	Mus musculus UDP glucuronosyltransferase 2 family, polypeptide B37 (Ugt2b37), mRNA.	TRUE	112417	Mm.160362	Q8VCN3	chr5	GO:0008150 // GO:0008152	biological_process // metabolic process	GO:0005743 // GO:0005783	mitochondrial inner membrane // endoplasmic reticulum	GO:0015020 // GO:0016740 // GO:0016757 // GO:0016758	glucuronosyltransferase activity // transferase activity // transferase activity, transferring glycosyl groups // transferase activity, transferring hexosyl groups
12.39	20.1091	0.616138	-0.698675	ENSMUST00000169859	Gm17542	predicted gene, 17542	ENSMUST00000169859	ENSEMBL	ensembl:known chromosome:GRCm38:10:58713606:58718210:-1 gene:ENSMUSG00000091731 gene_biotype:protein_coding transcript_biotype:protein_coding	FALSE	---	---	F6SK43	chr10	---	---	---	---	---	---
7.57316	12.2913	0.616138	-0.698675	---	---	---	---	---	---	---	---	---	---	chr13	---	---	---	---	---	---
42.8575	69.5494	0.616217	-0.69849	NM_027895	Ulk3	unc-51-like kinase 3	NM_027895	RefSeq	Mus musculus unc-51-like kinase 3 (Ulk3), mRNA.	TRUE	71742	Mm.155877	Q3U3Q1	chr9	GO:0006468 // GO:0006914 // GO:0016310 // GO:0045879 // GO:0045880 // GO:0046777 // GO:0000045 // GO:0010506 // GO:0045879 // GO:0045879 // GO:0045880 // GO:0045880 // GO:0046777 // GO:0046777 // GO:0046777	protein phosphorylation // autophagy // phosphorylation // negative regulation of smoothened signaling pathway // positive regulation of smoothened signaling pathway // protein autophosphorylation // autophagic vacuole assembly // regulation of autophagy // negative regulation of smoothened signaling pathway // negative regulation of smoothened signaling pathway // positive regulation of smoothen…	GO:0005737 // GO:0000407 // GO:0005737 // GO:0005737 // GO:0005829 // GO:0016020 // GO:0034273	cytoplasm // pre-autophagosomal structure // cytoplasm // cytoplasm // cytosol // membrane // Atg1p signaling complex	GO:0000166 // GO:0004672 // GO:0004674 // GO:0005524 // GO:0016301 // GO:0016740 // GO:0016772 // GO:0004674 // GO:0004674 // GO:0004674	nucleotide binding // protein kinase activity // protein serine/threonine kinase activity // ATP binding // kinase activity // transferase activity // transferase activity, transferring phosphorus-containing groups // protein serine/threonine kinase activity // protein serine/threonine kinase activity // protein serine/threonine kinase activity
45.5381	73.8247	0.616841	-0.69703	NR_028561	Snord45b	small nucleolar RNA, C/D box 45B	NR_028561	RefSeq	Mus musculus small nucleolar RNA, C/D box 45B (Snord45b), small nucleolar RNA.	TRUE	100217468	---	Q6PFA1	chr3	---	---	---	---	---	---
38.4433	62.3103	0.616966	-0.696736	NM_172402	Slc25a32	solute carrier family 25, member 32	NM_172402	RefSeq	Mus musculus solute carrier family 25, member 32 (Slc25a32), mRNA.	FALSE	69906	Mm.17875	Q8BMG8	chr15	GO:0006810 // GO:0008150	transport // biological_process	GO:0005739 // GO:0005743 // GO:0016020 // GO:0016021 // GO:0005739	mitochondrion // mitochondrial inner membrane // membrane // integral component of membrane // mitochondrion	GO:0003674	molecular_function
3.82385	6.1971	0.617039	-0.696567	---	---	---	---	---	---	---	---	---	---	chr12	---	---	---	---	---	---
5.49164	8.89806	0.617173	-0.696254	NM_001011872	Olfr1034	olfactory receptor 1034	NM_001011872	RefSeq	Mus musculus olfactory receptor 1034 (Olfr1034), mRNA.	TRUE	258216	Mm.330363	A2ATE5	chr2	GO:0007165 // GO:0007186 // GO:0007608 // GO:0050896 // GO:0050911 // GO:0007186 // GO:0007186 // GO:0007608 // GO:0007608 // GO:0050911 // GO:0050911	signal transduction // G-protein coupled receptor signaling pathway // sensory perception of smell // response to stimulus // detection of chemical stimulus involved in sensory perception of smell // G-protein coupled receptor signaling pathway // G-protein coupled receptor signaling pathway // sensory perception of smell // sensory perception of smell // detection of chemical stimulus involved i…	GO:0005886 // GO:0016020 // GO:0016021 // GO:0016021 // GO:0016021	plasma membrane // membrane // integral component of membrane // integral component of membrane // integral component of membrane	GO:0004871 // GO:0004930 // GO:0004984 // GO:0004984 // GO:0004984	signal transducer activity // G-protein coupled receptor activity // olfactory receptor activity // olfactory receptor activity // olfactory receptor activity
194.018	314.362	0.617179	-0.696239	NM_134147	Macrod1	MACRO domain containing 1	NM_134147	RefSeq	Mus musculus MACRO domain containing 1 (Macrod1), mRNA.	TRUE	107227	Mm.439977	Q922B1	chr19	GO:0006974 // GO:0042278 // GO:0051725 // GO:0006974 // GO:0006974 // GO:0042278 // GO:0051725 // GO:0051725	cellular response to DNA damage stimulus // purine nucleoside metabolic process // protein de-ADP-ribosylation // cellular response to DNA damage stimulus // cellular response to DNA damage stimulus // purine nucleoside metabolic process // protein de-ADP-ribosylation // protein de-ADP-ribosylation	GO:0005634 // GO:0005739 // GO:0005634 // GO:0005634	nucleus // mitochondrion // nucleus // nucleus	GO:0000701 // GO:0004407 // GO:0004844 // GO:0008418 // GO:0008759 // GO:0016787 // GO:0016798 // GO:0017065 // GO:0018748 // GO:0018749 // GO:0019104 // GO:0019213 // GO:0034571 // GO:0034573 // GO:0034576 // GO:0034781 // GO:0034876 // GO:0034882 // GO:0034885 // GO:0043733 // GO:0043747 // GO:0043748 // GO:0043864 // GO:0043909 // GO:0047419 // GO:0052773 // GO:0052790 // GO:0070635 // GO:0070…	purine-specific mismatch base pair DNA N-glycosylase activity // histone deacetylase activity // uracil DNA N-glycosylase activity // protein-N-terminal asparagine amidohydrolase activity // UDP-3-O-[3-hydroxymyristoyl] N-acetylglucosamine deacetylase activity // hydrolase activity // hydrolase activity, acting on glycosyl bonds // single-strand selective uracil DNA N-glycosylase activity // ipro…
2.95846	4.79336	0.6172	-0.696191	ENSMUST00000158208	Gm23542	predicted gene, 23542	ENSMUST00000158208	ENSEMBL	ncrna:known chromosome:GRCm38:2:10511370:10511465:1 gene:ENSMUSG00000088833 gene_biotype:miRNA transcript_biotype:miRNA	TRUE	---	---	---	chr2	---	---	---	---	---	---
26.0458	42.1928	0.617303	-0.695949	NM_172262	Kdm1b	lysine (K)-specific demethylase 1B	NM_172262	RefSeq	Mus musculus lysine (K)-specific demethylase 1B (Kdm1b), mRNA.	FALSE	218214	Mm.31259	Q8CIG3	chr13	GO:0006349 // GO:0006351 // GO:0006355 // GO:0007275 // GO:0016568 // GO:0034720 // GO:0043046 // GO:0044030 // GO:0055114 // GO:0008152	regulation of gene expression by genetic imprinting // transcription, DNA-templated // regulation of transcription, DNA-templated // multicellular organismal development // chromatin modification // histone H3-K4 demethylation // DNA methylation involved in gamete generation // regulation of DNA methylation // oxidation-reduction process // metabolic process	GO:0005634 // GO:0005634	nucleus // nucleus	GO:0003677 // GO:0008270 // GO:0008748 // GO:0016491 // GO:0034647 // GO:0034648 // GO:0034649 // GO:0043738 // GO:0043826 // GO:0043883 // GO:0043914 // GO:0046872 // GO:0050660 // GO:0052693 // GO:0008270	DNA binding // zinc ion binding // N-ethylmaleimide reductase activity // oxidoreductase activity // histone demethylase activity (H3-trimethyl-K4 specific) // histone demethylase activity (H3-dimethyl-K4 specific) // histone demethylase activity (H3-monomethyl-K4 specific) // reduced coenzyme F420 dehydrogenase activity // sulfur oxygenase reductase activity // malolactic enzyme activity // NADP…
15.2685	24.7331	0.617331	-0.695884	ENSMUST00000178612	Gm25671	predicted gene, 25671	ENSMUST00000178612	ENSEMBL	ncrna:known chromosome:GRCm38:7:38928775:38928879:1 gene:ENSMUSG00000095053 gene_biotype:snRNA transcript_biotype:snRNA	TRUE	---	---	---	chr7	---	---	---	---	---	---
4.66075	7.54984	0.617331	-0.695884	ENSMUST00000158047	Gm23664	predicted gene, 23664	ENSMUST00000158047	ENSEMBL	ncrna:known chromosome:GRCm38:10:127138529:127138617:-1 gene:ENSMUSG00000088672 gene_biotype:snRNA transcript_biotype:snRNA	FALSE	---	---	---	chr10	---	---	---	---	---	---
3.68604	5.9706	0.617365	-0.695803	ENSMUST00000158197	Gm25225	predicted gene, 25225	ENSMUST00000158197	ENSEMBL	ncrna:known chromosome:GRCm38:12:78752687:78752788:-1 gene:ENSMUSG00000088822 gene_biotype:snRNA transcript_biotype:snRNA	FALSE	---	---	---	chr12	---	---	---	---	---	---
30.4297	49.2788	0.617501	-0.695486	ENSMUST00000083785	n-R5s12	nuclear encoded rRNA 5S 12	ENSMUST00000083785	ENSEMBL	ncrna:known chromosome:GRCm38:X:136277505:136277623:1 gene:ENSMUSG00000065719 gene_biotype:rRNA transcript_biotype:rRNA	TRUE	---	---	---	chrX	---	---	---	---	---	---
41.2042	66.718	0.617587	-0.695285	NR_000004	Snord35b	small nucleolar RNA, C/D box 35B	NR_000004	RefSeq	Mus musculus small nucleolar RNA, C/D box 35B (Snord35b), small nucleolar RNA.	TRUE	27212	---	---	chr7	---	---	---	---	---	---
116.868	189.191	0.617728	-0.694956	NM_133771	Memo1	mediator of cell motility 1	NM_133771	RefSeq	Mus musculus mediator of cell motility 1 (Memo1), mRNA.	TRUE	76890	Mm.311874	Q91VH6	chr17	GO:0032886 // GO:0032886 // GO:0032886	regulation of microtubule-based process // regulation of microtubule-based process // regulation of microtubule-based process	GO:0005634 // GO:0005829 // GO:0005634 // GO:0005829	nucleus // cytosol // nucleus // cytosol	GO:0042277 // GO:0042277	peptide binding // peptide binding
32.8179	53.1228	0.617773	-0.69485	ENSMUST00000055104	Tceal1	transcription elongation factor A (SII)-like 1	ENSMUST00000055104	ENSEMBL	ensembl_havana_transcript:known chromosome:GRCm38:X:136707982:136711478:1 gene:ENSMUSG00000049536 gene_biotype:protein_coding transcript_biotype:protein_coding	TRUE	237052	Mm.40713 // Mm.385415	Q921P9	chrX	GO:0006351 // GO:0006355 // GO:0008150	transcription, DNA-templated // regulation of transcription, DNA-templated // biological_process	GO:0005634 // GO:0005575	nucleus // cellular_component	GO:0005515	protein binding
43.0561	69.684	0.617877	-0.694609	ENSMUST00000083324	Gm23969	predicted gene, 23969	ENSMUST00000083324	ENSEMBL	ncrna:known chromosome:GRCm38:2:26911261:26911334:1 gene:ENSMUSG00000065258 gene_biotype:snoRNA transcript_biotype:snoRNA	TRUE	---	---	---	chr2	---	---	---	---	---	---
16.5389	26.7664	0.617897	-0.694563	NM_026831	Mybphl	myosin binding protein H-like	NM_026831	RefSeq	Mus musculus myosin binding protein H-like (Mybphl), mRNA.	TRUE	68753	Mm.75201	Q5FW53	chr3	GO:0008150	biological_process	GO:0005575	cellular_component	GO:0003674	molecular_function
22.9223	37.0968	0.617906	-0.694541	NM_028420	Camk2n2	calcium/calmodulin-dependent protein kinase II inhibitor 2	NM_028420	RefSeq	Mus musculus calcium/calmodulin-dependent protein kinase II inhibitor 2 (Camk2n2), mRNA.	FALSE	73047	Mm.425977	Q78WH7	chr16	GO:0006469 // GO:0016310 // GO:0006469 // GO:0006469	negative regulation of protein kinase activity // phosphorylation // negative regulation of protein kinase activity // negative regulation of protein kinase activity	GO:0005634 // GO:0005737 // GO:0005575 // GO:0005829	nucleus // cytoplasm // cellular_component // cytosol	GO:0004860 // GO:0008427 // GO:0016301 // GO:0016740 // GO:0019901 // GO:0008427 // GO:0008427 // GO:0019901	protein kinase inhibitor activity // calcium-dependent protein kinase inhibitor activity // kinase activity // transferase activity // protein kinase binding // calcium-dependent protein kinase inhibitor activity // calcium-dependent protein kinase inhibitor activity // protein kinase binding
5.7372	9.28046	0.618202	-0.69385	NM_054074	Defb6	defensin beta 6	NM_054074	RefSeq	Mus musculus defensin beta 6 (Defb6), mRNA.	TRUE	116746	Mm.358822	Q91VD6	chr8	GO:0006952 // GO:0042742 // GO:0050829	defense response // defense response to bacterium // defense response to Gram-negative bacterium	GO:0005576	extracellular region	---	---
4.42661	7.16047	0.618202	-0.69385	ENSMUST00000103290	Trbj1-7	T cell receptor beta joining 1-7	ENSMUST00000103290	ENSEMBL	ensembl_ig_gene:known chromosome:GRCm38:6:41535642:41535686:1 gene:ENSMUSG00000076489 gene_biotype:IG_J_gene transcript_biotype:IG_J_gene	TRUE	---	---	A0N8J2	chr6	---	---	---	---	---	---
60.7863	98.1941	0.619043	-0.691889	NM_024180	Ormdl2	ORM1-like 2 (S. cerevisiae)	NM_024180	RefSeq	Mus musculus ORM1-like 2 (S. cerevisiae) (Ormdl2), mRNA.	TRUE	66844	Mm.235562	Q9CQZ0	chr5	GO:0006672 // GO:0006672 // GO:0006672	ceramide metabolic process // ceramide metabolic process // ceramide metabolic process	GO:0005783 // GO:0016020 // GO:0016021 // GO:0005783 // GO:0005783 // GO:0005789	endoplasmic reticulum // membrane // integral component of membrane // endoplasmic reticulum // endoplasmic reticulum // endoplasmic reticulum membrane	GO:0003674	molecular_function
38.8017	62.6457	0.619384	-0.691095	NM_033601	Bcl3	B cell leukemia/lymphoma 3	NM_033601	RefSeq	Mus musculus B cell leukemia/lymphoma 3 (Bcl3), mRNA.	TRUE	12051	Mm.439658	Q9Z2F6	chr7	GO:0000060 // GO:0002268 // GO:0002315 // GO:0002455 // GO:0002467 // GO:0006351 // GO:0006355 // GO:0006974 // GO:0007249 // GO:0009615 // GO:0010225 // GO:0019730 // GO:0030198 // GO:0030330 // GO:0032729 // GO:0042088 // GO:0042536 // GO:0042742 // GO:0042771 // GO:0042832 // GO:0042981 // GO:0043066 // GO:0043066 // GO:0043066 // GO:0045064 // GO:0045082 // GO:0045415 // GO:0045727 // GO:0045…	protein import into nucleus, translocation // follicular dendritic cell differentiation // marginal zone B cell differentiation // humoral immune response mediated by circulating immunoglobulin // germinal center formation // transcription, DNA-templated // regulation of transcription, DNA-templated // cellular response to DNA damage stimulus // I-kappaB kinase/NF-kappaB signaling // response to …	GO:0005634 // GO:0005737 // GO:0032996 // GO:0033257 // GO:0043234 // GO:0045171 // GO:0005634 // GO:0005737 // GO:0032996 // GO:0033257 // GO:0043234 // GO:0048471	nucleus // cytoplasm // Bcl3-Bcl10 complex // Bcl3/NF-kappaB2 complex // protein complex // intercellular bridge // nucleus // cytoplasm // Bcl3-Bcl10 complex // Bcl3/NF-kappaB2 complex // protein complex // perinuclear region of cytoplasm	GO:0003677 // GO:0003700 // GO:0005515 // GO:0008134 // GO:0008134	DNA binding // sequence-specific DNA binding transcription factor activity // protein binding // transcription factor binding // transcription factor binding
107.256	173.145	0.619454	-0.690931	NM_026812	Hddc3	HD domain containing 3	NM_026812	RefSeq	Mus musculus HD domain containing 3 (Hddc3), mRNA.	TRUE	68695	Mm.21171	Q9D114	chr7	GO:0008150 // GO:0008152	biological_process // metabolic process	GO:0005575	cellular_component	GO:0003824 // GO:0008893 // GO:0016787 // GO:0046872 // GO:0003674	catalytic activity // guanosine-3',5'-bis(diphosphate) 3'-diphosphatase activity // hydrolase activity // metal ion binding // molecular_function
142.432	229.906	0.61952	-0.690778	NM_080638	Mvp	major vault protein	NM_080638	RefSeq	Mus musculus major vault protein (Mvp), mRNA.	TRUE	78388	Mm.228797	Q9EQK5	chr7	GO:0008283 // GO:0023057 // GO:0031953 // GO:0038127 // GO:0061099 // GO:0072376 // GO:0023057 // GO:0031953 // GO:0038127 // GO:0061099	cell proliferation // negative regulation of signaling // negative regulation of protein autophosphorylation // ERBB signaling pathway // negative regulation of protein tyrosine kinase activity // protein activation cascade // negative regulation of signaling // negative regulation of protein autophosphorylation // ERBB signaling pathway // negative regulation of protein tyrosine kinase activity	GO:0005634 // GO:0005737 // GO:0005856 // GO:0030529 // GO:0048471 // GO:0070062 // GO:0005634 // GO:0005737 // GO:0005856 // GO:0048471 // GO:0070062	nucleus // cytoplasm // cytoskeleton // ribonucleoprotein complex // perinuclear region of cytoplasm // extracellular vesicular exosome // nucleus // cytoplasm // cytoskeleton // perinuclear region of cytoplasm // extracellular vesicular exosome	GO:0019901 // GO:0019903 // GO:0019901 // GO:0019903	protein kinase binding // protein phosphatase binding // protein kinase binding // protein phosphatase binding
120.363	194.124	0.620033	-0.689582	XR_391358	Josd2	Josephin domain containing 2	XR_391358	RefSeq	PREDICTED: Mus musculus Josephin domain containing 2 (Josd2), transcript variant X11, misc_RNA.	TRUE	66124	Mm.358691	Q9CR30	chr7	GO:0006508 // GO:0016579 // GO:0006508 // GO:0016579	proteolysis // protein deubiquitination // proteolysis // protein deubiquitination	GO:0005737 // GO:0005575 // GO:0005829	cytoplasm // cellular_component // cytosol	GO:0004843 // GO:0008233 // GO:0008242 // GO:0016787 // GO:0004843	ubiquitin-specific protease activity // peptidase activity // omega peptidase activity // hydrolase activity // ubiquitin-specific protease activity
49.0395	79.0395	0.620443	-0.68863	NR_002901	Snora68	small nucleolar RNA, H/ACA box 68	NR_002901	RefSeq	Mus musculus small nucleolar RNA, H/ACA box 68 (Snora68), small nucleolar RNA.	TRUE	104370	---	---	chr8	---	---	GO:0005732	small nucleolar ribonucleoprotein complex	---	---
42.3025	68.1639	0.620599	-0.688267	NM_172117	Entpd6	ectonucleoside triphosphate diphosphohydrolase 6	NM_172117	RefSeq	Mus musculus ectonucleoside triphosphate diphosphohydrolase 6 (Entpd6), mRNA.	TRUE	12497	Mm.275524	Q3U0P5	chr2	GO:0008152 // GO:0032026 // GO:0051592 // GO:0008152 // GO:0032026 // GO:0051592	metabolic process // response to magnesium ion // response to calcium ion // metabolic process // response to magnesium ion // response to calcium ion	GO:0005615 // GO:0005794 // GO:0005886 // GO:0009986 // GO:0005615 // GO:0005794 // GO:0005886 // GO:0009986	extracellular space // Golgi apparatus // plasma membrane // cell surface // extracellular space // Golgi apparatus // plasma membrane // cell surface	GO:0008894 // GO:0016787 // GO:0017110 // GO:0017111 // GO:0008894 // GO:0017110 // GO:0017111	guanosine-5'-triphosphate,3'-diphosphate diphosphatase activity // hydrolase activity // nucleoside-diphosphatase activity // nucleoside-triphosphatase activity // guanosine-5'-triphosphate,3'-diphosphate diphosphatase activity // nucleoside-diphosphatase activity // nucleoside-triphosphatase activity
17.1113	27.5699	0.620653	-0.688141	---	---	---	NONMMUT033981	NONCODE	Non-coding transcript identified by NONCODE: Linc	TRUE	---	---	---	chr19	---	---	---	---	---	---
116.764	188.122	0.620684	-0.68807	NM_144916	Tmem150a	transmembrane protein 150A	NM_144916	RefSeq	Mus musculus transmembrane protein 150A (Tmem150a), mRNA.	TRUE	232086	Mm.491165	Q91WN2	chr6	GO:0008150 // GO:0009056	biological_process // catabolic process	GO:0005886 // GO:0016020 // GO:0016021 // GO:0016021	plasma membrane // membrane // integral component of membrane // integral component of membrane	GO:0003674	molecular_function
186.482	300.114	0.621371	-0.686472	NR_002173	Snord15b	small nucleolar RNA, C/D box 14B	NR_002173	RefSeq	Mus musculus small nucleolar RNA, C/D box 14B (Snord15b), small nucleolar RNA.	TRUE	449631	Mm.236868	P62908	chr7	GO:0000737 // GO:0000737 // GO:0002181 // GO:0006281 // GO:0006412 // GO:0006919 // GO:0006974 // GO:0032088 // GO:0032088 // GO:0042981 // GO:0045738 // GO:0090305 // GO:1900119 // GO:1902546	DNA catabolic process, endonucleolytic // DNA catabolic process, endonucleolytic // cytoplasmic translation // DNA repair // translation // activation of cysteine-type endopeptidase activity involved in apoptotic process // cellular response to DNA damage stimulus // negative regulation of NF-kappaB transcription factor activity // negative regulation of NF-kappaB transcription factor activity //…	GO:0005622 // GO:0005634 // GO:0005634 // GO:0005737 // GO:0005737 // GO:0005829 // GO:0005840 // GO:0012505 // GO:0015935 // GO:0022627 // GO:0022627 // GO:0030425 // GO:0030529 // GO:0030529 // GO:0032587	intracellular // nucleus // nucleus // cytoplasm // cytoplasm // cytosol // ribosome // endomembrane system // small ribosomal subunit // cytosolic small ribosomal subunit // cytosolic small ribosomal subunit // dendrite // ribonucleoprotein complex // ribonucleoprotein complex // ruffle membrane	GO:0003684 // GO:0003723 // GO:0003729 // GO:0003735 // GO:0003735 // GO:0003906 // GO:0003906 // GO:0004519 // GO:0019899 // GO:0019901 // GO:0051018 // GO:0051059	damaged DNA binding // RNA binding // mRNA binding // structural constituent of ribosome // structural constituent of ribosome // DNA-(apurinic or apyrimidinic site) lyase activity // DNA-(apurinic or apyrimidinic site) lyase activity // endonuclease activity // enzyme binding // protein kinase binding // protein kinase A binding // NF-kappaB binding
52.5395	84.5395	0.621478	-0.686224	NR_037274	Mir3091	microRNA 3091	NR_037274	RefSeq	Mus musculus microRNA 3091 (Mir3091), microRNA.	TRUE	100526556	---	---	chr2	---	---	---	---	---	---
84.5716	136.02	0.621756	-0.68558	NM_026536	Atp5s	ATP synthase, H+ transporting, mitochondrial F0 complex, subunit S	NM_026536	RefSeq	Mus musculus ATP synthase, H+ transporting, mitochondrial F0 complex, subunit S (Atp5s), mRNA.	FALSE	68055	Mm.27844	Q9CRA7	chr12	GO:0006754 // GO:0006810 // GO:0006811 // GO:0015992	ATP biosynthetic process // transport // ion transport // proton transport	GO:0005739 // GO:0005743 // GO:0016020 // GO:0045263 // GO:0005739	mitochondrion // mitochondrial inner membrane // membrane // proton-transporting ATP synthase complex, coupling factor F(o) // mitochondrion	GO:0046872	metal ion binding
325.708	523.641	0.622007	-0.684998	NM_008398	Itga7	integrin alpha 7	NM_008398	RefSeq	Mus musculus integrin alpha 7 (Itga7), mRNA.	FALSE	16404	Mm.179747	Q61738	chr10	GO:0007155 // GO:0007155 // GO:0007229 // GO:0008360 // GO:0016477 // GO:0048514 // GO:0007155 // GO:0007229 // GO:0007519	cell adhesion // cell adhesion // integrin-mediated signaling pathway // regulation of cell shape // cell migration // blood vessel morphogenesis // cell adhesion // integrin-mediated signaling pathway // skeletal muscle tissue development	GO:0005737 // GO:0005927 // GO:0008305 // GO:0009986 // GO:0016020 // GO:0016021 // GO:0031594 // GO:0034677 // GO:0034677 // GO:0042383 // GO:0008305 // GO:0009986	cytoplasm // muscle tendon junction // integrin complex // cell surface // membrane // integral component of membrane // neuromuscular junction // integrin alpha7-beta1 complex // integrin alpha7-beta1 complex // sarcolemma // integrin complex // cell surface	GO:0005178 // GO:0005515 // GO:0043236 // GO:0043236 // GO:0043236 // GO:0046872 // GO:0046982 // GO:0050839 // GO:0005178 // GO:0043236 // GO:0046982 // GO:0050839	integrin binding // protein binding // laminin binding // laminin binding // laminin binding // metal ion binding // protein heterodimerization activity // cell adhesion molecule binding // integrin binding // laminin binding // protein heterodimerization activity // cell adhesion molecule binding
48.041	77.2072	0.622235	-0.684468	AK145303	Gm10747	predicted gene 10747	AK145303	GenBank HTC	Mus musculus mammary gland RCB-0527 Jyg-MC(B) cDNA, RIKEN full-length enriched library, clone:G930042H15 product:hypothetical protein, full insert sequence.	FALSE	100038610	Mm.415267	Q3ULU2	chr10	---	---	---	---	---	---
14.3548	23.0653	0.622355	-0.68419	NM_146497	Olfr492	olfactory receptor 492	NM_146497	RefSeq	Mus musculus olfactory receptor 492 (Olfr492), mRNA.	TRUE	258490	Mm.377532	Q8VFD1	chr7	GO:0007165 // GO:0007186 // GO:0007608 // GO:0050896 // GO:0050911 // GO:0007186 // GO:0007186 // GO:0007608 // GO:0007608 // GO:0050911 // GO:0050911	signal transduction // G-protein coupled receptor signaling pathway // sensory perception of smell // response to stimulus // detection of chemical stimulus involved in sensory perception of smell // G-protein coupled receptor signaling pathway // G-protein coupled receptor signaling pathway // sensory perception of smell // sensory perception of smell // detection of chemical stimulus involved i…	GO:0005886 // GO:0016020 // GO:0016021 // GO:0016021 // GO:0016021	plasma membrane // membrane // integral component of membrane // integral component of membrane // integral component of membrane	GO:0004871 // GO:0004930 // GO:0004984 // GO:0004984 // GO:0004984	signal transducer activity // G-protein coupled receptor activity // olfactory receptor activity // olfactory receptor activity // olfactory receptor activity
63.4017	101.842	0.62255	-0.683738	XR_393604	LOC102640379	uncharacterized LOC102640379	XR_393604	RefSeq	PREDICTED: Mus musculus uncharacterized LOC102640379 (LOC102640379), ncRNA.	FALSE	102640379	---	---	chr11	---	---	---	---	---	---
312.611	502.083	0.622627	-0.683559	NM_009710	Art1	ADP-ribosyltransferase 1	NM_009710	RefSeq	Mus musculus ADP-ribosyltransferase 1 (Art1), mRNA.	TRUE	11870	Mm.261071	Q60935	chr7	GO:0006471 // GO:0006471	protein ADP-ribosylation // protein ADP-ribosylation	GO:0009986 // GO:0016020 // GO:0016529 // GO:0031225 // GO:0031225 // GO:0033017	cell surface // membrane // sarcoplasmic reticulum // anchored component of membrane // anchored component of membrane // sarcoplasmic reticulum membrane	GO:0003950 // GO:0003956 // GO:0016740 // GO:0016757	NAD+ ADP-ribosyltransferase activity // NAD(P)+-protein-arginine ADP-ribosyltransferase activity // transferase activity // transferase activity, transferring glycosyl groups
7.16751	11.5022	0.623143	-0.682364	NR_033398	Gm9159	predicted gene 9159	NR_033398	RefSeq	Mus musculus predicted gene 9159 (Gm9159), non-coding RNA.	TRUE	668415	Mm.483779	---	chrX	---	---	---	---	---	---
7.67684	12.3194	0.623152	-0.682343	NM_001166841	Vmn1r158	vomeronasal 1 receptor 158	NM_001166841	RefSeq	Mus musculus vomeronasal 1 receptor 158 (Vmn1r158), mRNA.	TRUE	100043067	Mm.480285	G3UY92	chr7	GO:0007186 // GO:0008150	G-protein coupled receptor signaling pathway // biological_process	GO:0005575 // GO:0016021	cellular_component // integral component of membrane	GO:0003674 // GO:0016503	molecular_function // pheromone receptor activity
442.04	709.04	0.623434	-0.68169	ENSMUST00000082922	Gm23444	predicted gene, 23444	ENSMUST00000082922	ENSEMBL	ncrna:known chromosome:GRCm38:11:83271498:83271688:1 gene:ENSMUSG00000064856 gene_biotype:snRNA transcript_biotype:snRNA	FALSE	---	Mm.415507	---	chr1	---	---	---	---	---	---
6.03651	9.67618	0.623852	-0.680725	ENSMUST00000158974	Gm26157	predicted gene, 26157	ENSMUST00000158974	ENSEMBL	ncrna:known chromosome:GRCm38:11:68053335:68053460:1 gene:ENSMUSG00000089599 gene_biotype:rRNA transcript_biotype:rRNA	FALSE	---	---	---	chr11	---	---	---	---	---	---
87.4736	140.164	0.624079	-0.680199	ENSMUST00000082446	Gm26448	predicted gene, 26448	ENSMUST00000082446	ENSEMBL	ncrna:known chromosome:GRCm38:9:120129351:120129553:1 gene:ENSMUSG00000064380 gene_biotype:snoRNA transcript_biotype:snoRNA	TRUE	---	---	---	chr9	---	---	---	---	---	---
148.689	238.25	0.624085	-0.680185	NM_172687	Coq3	coenzyme Q3 homolog, methyltransferase (yeast)	NM_172687	RefSeq	Mus musculus coenzyme Q3 homolog, methyltransferase (yeast) (Coq3), mRNA.	TRUE	230027	Mm.5662	Q8BMS4	chr4	GO:0006071 // GO:0006744 // GO:0032259 // GO:0006071 // GO:0006744 // GO:0032259	glycerol metabolic process // ubiquinone biosynthetic process // methylation // glycerol metabolic process // ubiquinone biosynthetic process // methylation	GO:0005739 // GO:0005739 // GO:0005759	mitochondrion // mitochondrion // mitochondrial matrix	GO:0004395 // GO:0008168 // GO:0008425 // GO:0008689 // GO:0016740 // GO:0004395	hexaprenyldihydroxybenzoate methyltransferase activity // methyltransferase activity // 2-polyprenyl-6-methoxy-1,4-benzoquinone methyltransferase activity // 3-demethylubiquinone-9 3-O-methyltransferase activity // transferase activity // hexaprenyldihydroxybenzoate methyltransferase activity
55.6753	89.2104	0.62409	-0.680175	XR_399496	Gm10855	predicted gene 10855	XR_399496	RefSeq	PREDICTED: Mus musculus predicted gene 10855 (Gm10855), misc_RNA.	TRUE	100038708	Mm.484441	E9Q1Z7	chr2	GO:0008150	biological_process	GO:0005575	cellular_component	GO:0003674	molecular_function
5.31656	8.51882	0.624096	-0.680161	ENSMUST00000125829	Gm15729	predicted gene 15729	ENSMUST00000125829	ENSEMBL	havana:known chromosome:GRCm38:16:32108865:32113743:1 gene:ENSMUSG00000086146 gene_biotype:antisense transcript_biotype:antisense	FALSE	---	Mm.415506	---	chr16	---	---	---	---	---	---
12.2549	19.6362	0.624096	-0.68016	ENSMUST00000171473 // ENSMUST00000171473 // ENSMUST00000171473 // ENSMUST00000171473 // ENSMUST00000171473 // ENSMUST00000171473 // ENSMUST00000171473 // ENSMUST00000171473 // ENSMUST00000171473 // ENSMUST00000171473 // ENSMUST00000171473 // ENSMUST00000171473 // ENSMUST00000171473	Hist1h4m // Hist1h4b // Hist1h4a // Hist4h4 // Hist1h4n // Hist1h4k // Hist1h4j // Hist1h4i // Hist1h4f // Hist1h4d // Hist1h4c // Hist2h4 // Hist1h4h	histone cluster 1, H4m // histone cluster 1, H4b // histone cluster 1, H4a // histone cluster 4, H4 // histone cluster 1, H4n // histone cluster 1, H4k // histone cluster 1, H4j // histone cluster 1, H4i // histone cluster 1, H4f // histone cluster 1, H4d // histone cluster 1, H4c // histone cluster 2, H4 // histone cluster 1, H4h	ENSMUST00000171473	ENSEMBL	ensembl_havana_transcript:known chromosome:GRCm38:3:96261682:96263311:-1 gene:ENSMUSG00000091405 gene_biotype:protein_coding transcript_biotype:protein_coding	TRUE	100041230	Mm.261642 // Mm.228709 // Mm.246720 // Mm.489077 // Mm.261664 // Mm.255646 // Mm.486099 // Mm.14775 // Mm.377875 // Mm.442307 // Mm.260530 // Mm.261662 // Mm.227295 // Mm.158272	P62806	chr3	GO:0006335 // GO:0006336 // GO:0045653 // GO:0006334 // GO:0006352 // GO:0045653 // GO:0006334 // GO:0008150	DNA replication-dependent nucleosome assembly // DNA replication-independent nucleosome assembly // negative regulation of megakaryocyte differentiation // nucleosome assembly // DNA-templated transcription, initiation // negative regulation of megakaryocyte differentiation // nucleosome assembly // biological_process	GO:0000228 // GO:0005634 // GO:0043234 // GO:0070062 // GO:0000786 // GO:0005634 // GO:0005654 // GO:0005730 // GO:0015629 // GO:0000786 // GO:0005694 // GO:0005575	nuclear chromosome // nucleus // protein complex // extracellular vesicular exosome // nucleosome // nucleus // nucleoplasm // nucleolus // actin cytoskeleton // nucleosome // chromosome // cellular_component	GO:0044822 // GO:0005515 // GO:0003677 // GO:0046982 // GO:0003677 // GO:0003674	poly(A) RNA binding // protein binding // DNA binding // protein heterodimerization activity // DNA binding // molecular_function
127.478	204.21	0.624251	-0.679803	NM_001166635	Mid1ip1	Mid1 interacting protein 1 (gastrulation specific G12-like (zebrafish))	NM_001166635	RefSeq	Mus musculus Mid1 interacting protein 1 (gastrulation specific G12-like (zebrafish)) (Mid1ip1), transcript variant 1, mRNA.	TRUE	68041	Mm.29429	Q9CQ20	chrX	GO:0006629 // GO:0007026 // GO:0045723 // GO:0046890 // GO:0051258 // GO:0051351 // GO:0046890 // GO:0046890	lipid metabolic process // negative regulation of microtubule depolymerization // positive regulation of fatty acid biosynthetic process // regulation of lipid biosynthetic process // protein polymerization // positive regulation of ligase activity // regulation of lipid biosynthetic process // regulation of lipid biosynthetic process	GO:0005634 // GO:0005737 // GO:0005829 // GO:0005856 // GO:0005874 // GO:0015630 // GO:0005634 // GO:0005737	nucleus // cytoplasm // cytosol // cytoskeleton // microtubule // microtubule cytoskeleton // nucleus // cytoplasm	GO:0005515 // GO:0008022	protein binding // protein C-terminus binding
18.9274	30.3201	0.624251	-0.679802	ENSMUST00000122969	Gm12946	predicted gene 12946	ENSMUST00000122969	ENSEMBL	havana:known chromosome:GRCm38:4:126145979:126147735:1 gene:ENSMUSG00000086961 gene_biotype:antisense transcript_biotype:antisense	TRUE	---	---	---	chr4	---	---	---	---	---	---
22.638	36.2637	0.624262	-0.679776	NM_133931	Pot1a	protection of telomeres 1A	NM_133931	RefSeq	Mus musculus protection of telomeres 1A (Pot1a), mRNA.	TRUE	101185	Mm.274589	Q91WC1	chr6	GO:0000723 // GO:0007004 // GO:0016233 // GO:0032203 // GO:0032211 // GO:0032212 // GO:0032508 // GO:0051096 // GO:0051276 // GO:0051973 // GO:0051974 // GO:0060383 // GO:0007004	telomere maintenance // telomere maintenance via telomerase // telomere capping // telomere formation via telomerase // negative regulation of telomere maintenance via telomerase // positive regulation of telomere maintenance via telomerase // DNA duplex unwinding // positive regulation of helicase activity // chromosome organization // positive regulation of telomerase activity // negative regul…	GO:0000781 // GO:0000783 // GO:0000783 // GO:0000784 // GO:0005634 // GO:0005694 // GO:0005737 // GO:0000781 // GO:0000781 // GO:0000781 // GO:0005634 // GO:0005654	chromosome, telomeric region // nuclear telomere cap complex // nuclear telomere cap complex // nuclear chromosome, telomeric region // nucleus // chromosome // cytoplasm // chromosome, telomeric region // chromosome, telomeric region // chromosome, telomeric region // nucleus // nucleoplasm	GO:0003677 // GO:0005515 // GO:0010521 // GO:0017151 // GO:0042162 // GO:0043047 // GO:0043047 // GO:0042162 // GO:0043047 // GO:0043047	DNA binding // protein binding // telomerase inhibitor activity // DEAD/H-box RNA helicase binding // telomeric DNA binding // single-stranded telomeric DNA binding // single-stranded telomeric DNA binding // telomeric DNA binding // single-stranded telomeric DNA binding // single-stranded telomeric DNA binding
33.74	54.0459	0.624283	-0.679728	NM_026764	Gstm4	glutathione S-transferase, mu 4	NM_026764	RefSeq	Mus musculus glutathione S-transferase, mu 4 (Gstm4), transcript variant 1, mRNA.	TRUE	14865	Mm.31203	A2AE91	chr3	GO:0006749 // GO:0018916 // GO:0042178 // GO:0042178 // GO:0008152	glutathione metabolic process // nitrobenzene metabolic process // xenobiotic catabolic process // xenobiotic catabolic process // metabolic process	GO:0005737 // GO:0005829	cytoplasm // cytosol	GO:0004364 // GO:0004364 // GO:0016740 // GO:0019899 // GO:0042803 // GO:0043295 // GO:0004364	glutathione transferase activity // glutathione transferase activity // transferase activity // enzyme binding // protein homodimerization activity // glutathione binding // glutathione transferase activity
11.5359	18.475	0.624408	-0.679439	NM_145437	Cd300ld	CD300 molecule-like family member d	NM_145437	RefSeq	Mus musculus CD300 molecule-like family member d (Cd300ld), mRNA.	FALSE	217305	Mm.275986	Q8VCH2	chr11	GO:0002376 // GO:0032675 // GO:0032680	immune system process // regulation of interleukin-6 production // regulation of tumor necrosis factor production	GO:0005886 // GO:0016020 // GO:0016021 // GO:0005886	plasma membrane // membrane // integral component of membrane // plasma membrane	GO:0005515	protein binding
13.325	21.3402	0.624411	-0.679433	ENSMUST00000181374	6030443J06Rik	RIKEN cDNA 6030443J06 gene	ENSMUST00000181374	ENSEMBL	ensembl_lincrna:known chromosome:GRCm38:5:22550437:22701499:1 gene:ENSMUSG00000097207 gene_biotype:lincRNA transcript_biotype:lincRNA	TRUE	320719	Mm.459265 // Mm.373207	---	chr5	---	---	---	---	---	---
1605.95	2571.8	0.624447	-0.679348	NM_007798	Ctsb	cathepsin B	NM_007798	RefSeq	Mus musculus cathepsin B (Ctsb), mRNA.	FALSE	13030	Mm.236553	P10605	chr14	GO:0006508 // GO:0030574 // GO:0046697 // GO:0050790 // GO:0051603 // GO:0060548 // GO:0006508 // GO:0097067	proteolysis // collagen catabolic process // decidualization // regulation of catalytic activity // proteolysis involved in cellular protein catabolic process // negative regulation of cell death // proteolysis // cellular response to thyroid hormone stimulus	GO:0005576 // GO:0005615 // GO:0005730 // GO:0005737 // GO:0005739 // GO:0005739 // GO:0005764 // GO:0005764 // GO:0005901 // GO:0009897 // GO:0009986 // GO:0016324 // GO:0042383 // GO:0043231 // GO:0048471 // GO:0070062 // GO:0005576 // GO:0005615 // GO:0005730 // GO:0005764 // GO:0042470 // GO:0043231 // GO:0048471	extracellular region // extracellular space // nucleolus // cytoplasm // mitochondrion // mitochondrion // lysosome // lysosome // caveola // external side of plasma membrane // cell surface // apical plasma membrane // sarcolemma // intracellular membrane-bounded organelle // perinuclear region of cytoplasm // extracellular vesicular exosome // extracellular region // extracellular space // nucl…	GO:0004175 // GO:0004197 // GO:0005518 // GO:0008233 // GO:0008234 // GO:0016787 // GO:0030984 // GO:0032403 // GO:0042277 // GO:0043394 // GO:0043621 // GO:0004197 // GO:0008233 // GO:0008234	endopeptidase activity // cysteine-type endopeptidase activity // collagen binding // peptidase activity // cysteine-type peptidase activity // hydrolase activity // kininogen binding // protein complex binding // peptide binding // proteoglycan binding // protein self-association // cysteine-type endopeptidase activity // peptidase activity // cysteine-type peptidase activity
63.6647	101.895	0.624808	-0.678515	NM_133199	Scn4a	sodium channel, voltage-gated, type IV, alpha	NM_133199	RefSeq	Mus musculus sodium channel, voltage-gated, type IV, alpha (Scn4a), mRNA.	FALSE	110880	Mm.432528	Q9ER60	chr11	GO:0006810 // GO:0006811 // GO:0006812 // GO:0006813 // GO:0006814 // GO:0006814 // GO:0015871 // GO:0019228 // GO:0034765 // GO:0035725 // GO:0055085 // GO:0071805 // GO:0086010 // GO:0006814 // GO:0019228 // GO:0034220 // GO:0034765 // GO:0035725 // GO:0086010 // GO:0006813	transport // ion transport // cation transport // potassium ion transport // sodium ion transport // sodium ion transport // choline transport // neuronal action potential // regulation of ion transmembrane transport // sodium ion transmembrane transport // transmembrane transport // potassium ion transmembrane transport // membrane depolarization during action potential // sodium ion transport /…	GO:0001518 // GO:0005886 // GO:0016020 // GO:0016021 // GO:0001518 // GO:0005886	voltage-gated sodium channel complex // plasma membrane // membrane // integral component of membrane // voltage-gated sodium channel complex // plasma membrane	GO:0005216 // GO:0005244 // GO:0005248 // GO:0005267 // GO:0005272 // GO:0005248	ion channel activity // voltage-gated ion channel activity // voltage-gated sodium channel activity // potassium channel activity // sodium channel activity // voltage-gated sodium channel activity
67.6563	108.187	0.625366	-0.677227	NM_001271397	Nol8	nucleolar protein 8	NM_001271397	RefSeq	Mus musculus nucleolar protein 8 (Nol8), transcript variant 1, mRNA.	FALSE	70930	Mm.258915	Q3UHX0	chr13	GO:0006260 // GO:0006364 // GO:0030307 // GO:0006260 // GO:0006364 // GO:0006364 // GO:0030307	DNA replication // rRNA processing // positive regulation of cell growth // DNA replication // rRNA processing // rRNA processing // positive regulation of cell growth	GO:0005634 // GO:0005730 // GO:0005737 // GO:0005634 // GO:0005730 // GO:0005730 // GO:0005737	nucleus // nucleolus // cytoplasm // nucleus // nucleolus // nucleolus // cytoplasm	GO:0000166 // GO:0003676 // GO:0003723 // GO:0044822	nucleotide binding // nucleic acid binding // RNA binding // poly(A) RNA binding
128.612	205.58	0.625607	-0.676673	NM_146247	Mettl22	methyltransferase like 22	NM_146247	RefSeq	Mus musculus methyltransferase like 22 (Mettl22), mRNA.	FALSE	239706	Mm.214953	Q8R1C6	chr16	GO:0032259 // GO:0008150	methylation // biological_process	GO:0005634 // GO:0005575	nucleus // cellular_component	GO:0000179 // GO:0003880 // GO:0004809 // GO:0008168 // GO:0008169 // GO:0008170 // GO:0008171 // GO:0008172 // GO:0008173 // GO:0008174 // GO:0008175 // GO:0008276 // GO:0008425 // GO:0008649 // GO:0008650 // GO:0008988 // GO:0009008 // GO:0009019 // GO:0009383 // GO:0016205 // GO:0016273 // GO:0016274 // GO:0016278 // GO:0016279 // GO:0016300 // GO:0016423 // GO:0016426 // GO:0016427 // GO:0016…	rRNA (adenine-N6,N6-)-dimethyltransferase activity // protein C-terminal carboxyl O-methyltransferase activity // tRNA (guanine-N2-)-methyltransferase activity // methyltransferase activity // C-methyltransferase activity // N-methyltransferase activity // O-methyltransferase activity // S-methyltransferase activity // RNA methyltransferase activity // mRNA methyltransferase activity // tRNA meth…
92.9432	148.51	0.625837	-0.676142	NM_013559	Hsph1	heat shock 105kDa/110kDa protein 1	NM_013559	RefSeq	Mus musculus heat shock 105kDa/110kDa protein 1 (Hsph1), mRNA.	TRUE	15505	Mm.270681	Q61699	chr5	GO:0006950 // GO:0006986 // GO:0043524 // GO:0045345 // GO:0051085 // GO:0051135 // GO:0070507	response to stress // response to unfolded protein // negative regulation of neuron apoptotic process // positive regulation of MHC class I biosynthetic process // chaperone mediated protein folding requiring cofactor // positive regulation of NK T cell activation // regulation of microtubule cytoskeleton organization	GO:0005576 // GO:0005634 // GO:0005737 // GO:0005829 // GO:0005874 // GO:0070062 // GO:0005634 // GO:0005737	extracellular region // nucleus // cytoplasm // cytosol // microtubule // extracellular vesicular exosome // nucleus // cytoplasm	GO:0000166 // GO:0005515 // GO:0005524 // GO:0043014	nucleotide binding // protein binding // ATP binding // alpha-tubulin binding
8.78239	14.0318	0.625892	-0.676014	NM_001024626	Zfp873	zinc finger protein 873	NM_001024626	RefSeq	Mus musculus zinc finger protein 873 (Zfp873), mRNA.	FALSE	408062	Mm.479503	Q5BL04	chr10	GO:0006355 // GO:0006355	regulation of transcription, DNA-templated // regulation of transcription, DNA-templated	GO:0005575	cellular_component	GO:0003700 // GO:0003676 // GO:0003700 // GO:0046872	sequence-specific DNA binding transcription factor activity // nucleic acid binding // sequence-specific DNA binding transcription factor activity // metal ion binding
7.90772	12.6325	0.62598	-0.675812	XR_387723	Zfp626	zinc finger protein 626	XR_387723	RefSeq	PREDICTED: Mus musculus zinc finger protein 626 (Zfp626), transcript variant X2, misc_RNA.	TRUE	71163	Mm.440493	Q8R3U3	chr7	GO:0006355 // GO:0006355 // GO:0006355	regulation of transcription, DNA-templated // regulation of transcription, DNA-templated // regulation of transcription, DNA-templated	GO:0005575 // GO:0005622	cellular_component // intracellular	GO:0003700 // GO:0046872 // GO:0003676 // GO:0003700	sequence-specific DNA binding transcription factor activity // metal ion binding // nucleic acid binding // sequence-specific DNA binding transcription factor activity
6.91897	11.053	0.62598	-0.675811	NM_011374	St8sia1	ST8 alpha-N-acetyl-neuraminide alpha-2,8-sialyltransferase 1	NM_011374	RefSeq	Mus musculus ST8 alpha-N-acetyl-neuraminide alpha-2,8-sialyltransferase 1 (St8sia1), mRNA.	TRUE	20449	Mm.260838	Q64687	chr6	GO:0006486 // GO:0006629 // GO:0006665 // GO:0008284 // GO:0034605 // GO:0097503 // GO:0006486 // GO:0097503	protein glycosylation // lipid metabolic process // sphingolipid metabolic process // positive regulation of cell proliferation // cellular response to heat // sialylation // protein glycosylation // sialylation	GO:0005794 // GO:0016020 // GO:0016021 // GO:0030173 // GO:0000139	Golgi apparatus // membrane // integral component of membrane // integral component of Golgi membrane // Golgi membrane	GO:0003828 // GO:0008373 // GO:0016740 // GO:0016757 // GO:0008373	alpha-N-acetylneuraminate alpha-2,8-sialyltransferase activity // sialyltransferase activity // transferase activity // transferase activity, transferring glycosyl groups // sialyltransferase activity
4.46775	7.13602	0.626085	-0.67557	XR_397536	Gm324	predicted gene 324	XR_397536	RefSeq	PREDICTED: Mus musculus predicted gene 324 (Gm324), transcript variant X3, misc_RNA.	TRUE	224876	---	---	chr17	---	---	---	---	---	---
10.4808	16.7382	0.626163	-0.675389	---	---	---	---	---	---	---	---	---	---	chr9	---	---	---	---	---	---
102.456	163.563	0.626399	-0.674845	ENSMUST00000116692	Gm24589	predicted gene, 24589	ENSMUST00000116692	ENSEMBL	ncrna:known chromosome:GRCm38:17:24594978:24595071:1 gene:ENSMUSG00000080342 gene_biotype:miRNA transcript_biotype:miRNA	FALSE	---	---	---	chr17	---	---	---	---	---	---
59.4283	94.8343	0.626653	-0.67426	ENSMUST00000163799	Stard10	START domain containing 10	ENSMUST00000163799	ENSEMBL	havana:putative chromosome:GRCm38:7:101317086:101346626:1 gene:ENSMUSG00000030688 gene_biotype:protein_coding transcript_biotype:protein_coding	TRUE	56018	Mm.28896	E9PVP0	chr7	GO:0006810 // GO:0006869 // GO:0032782 // GO:0035360	transport // lipid transport // bile acid secretion // positive regulation of peroxisome proliferator activated receptor signaling pathway	GO:0005737 // GO:0005829 // GO:0005902 // GO:0005929 // GO:0016020 // GO:0042995 // GO:0046581 // GO:0016020	cytoplasm // cytosol // microvillus // cilium // membrane // cell projection // intercellular canaliculus // membrane	GO:0008289	lipid binding
5.43718	8.67597	0.626695	-0.674166	NM_001033539	Bex6	brain expressed gene 6	NM_001033539	RefSeq	Mus musculus brain expressed gene 6 (Bex6), mRNA.	FALSE	328660	Mm.441006	Q3TZW7	chr16	GO:0008150	biological_process	GO:0005737 // GO:0005737	cytoplasm // cytoplasm	GO:0003674	molecular_function
26.4887	42.2645	0.626736	-0.674071	NM_027052	Slc38a4	solute carrier family 38, member 4	NM_027052	RefSeq	Mus musculus solute carrier family 38, member 4 (Slc38a4), mRNA.	FALSE	69354	Mm.250980	Q8R1S9	chr15	GO:0003333 // GO:0006810 // GO:0006811 // GO:0006814 // GO:0006865 // GO:0003333	amino acid transmembrane transport // transport // ion transport // sodium ion transport // amino acid transport // amino acid transmembrane transport	GO:0005886 // GO:0016020 // GO:0016021	plasma membrane // membrane // integral component of membrane	GO:0015171 // GO:0015293 // GO:0015171	amino acid transmembrane transporter activity // symporter activity // amino acid transmembrane transporter activity
8.82279	14.0653	0.627274	-0.672832	NR_024017	4930594C11Rik	G1 to S phase transition pseudogene	NR_024017	RefSeq	Mus musculus RIKEN cDNA 4930594C11 gene (4930594C11Rik), non-coding RNA.	FALSE	77633	Mm.483177	---	chr1	---	---	---	---	---	---
7.21305	11.4968	0.627394	-0.672556	ENSMUST00000177990	Spin2f	spindlin family, member 2F	ENSMUST00000177990	ENSEMBL	ensembl:known chromosome:GRCm38:X:31253894:31255381:1 gene:ENSMUSG00000095754 gene_biotype:protein_coding transcript_biotype:protein_coding	TRUE	100040467	---	J3QPU0	chrX	GO:0007276 // GO:0008150	gamete generation // biological_process	GO:0005575	cellular_component	GO:0003674	molecular_function
32.6791	52.0748	0.627543	-0.672215	NM_027212	Med30	mediator complex subunit 30	NM_027212	RefSeq	Mus musculus mediator complex subunit 30 (Med30), mRNA.	FALSE	69790	Mm.195562	Q9CQI9	chr15	GO:0006351 // GO:0006355 // GO:0006357 // GO:0006367 // GO:0019827 // GO:0030518 // GO:0030521 // GO:0045893 // GO:0006357 // GO:0006367 // GO:0030518 // GO:0030521 // GO:0045893	transcription, DNA-templated // regulation of transcription, DNA-templated // regulation of transcription from RNA polymerase II promoter // transcription initiation from RNA polymerase II promoter // stem cell maintenance // intracellular steroid hormone receptor signaling pathway // androgen receptor signaling pathway // positive regulation of transcription, DNA-templated // regulation of trans…	GO:0005634 // GO:0016592 // GO:0016592 // GO:0005634 // GO:0005654 // GO:0016592	nucleus // mediator complex // mediator complex // nucleus // nucleoplasm // mediator complex	GO:0001104 // GO:0003712 // GO:0004872 // GO:0005515 // GO:0046966 // GO:0001104 // GO:0003712 // GO:0004872 // GO:0046966	RNA polymerase II transcription cofactor activity // transcription cofactor activity // receptor activity // protein binding // thyroid hormone receptor binding // RNA polymerase II transcription cofactor activity // transcription cofactor activity // receptor activity // thyroid hormone receptor binding
14.8865	23.7205	0.627578	-0.672134	NM_175111	Hspbap1	Hspb associated protein 1	NM_175111	RefSeq	Mus musculus Hspb associated protein 1 (Hspbap1), mRNA.	FALSE	66667	Mm.45272	Q8BK58	chr16	GO:0008150	biological_process	GO:0005737 // GO:0005575	cytoplasm // cellular_component	GO:0003674	molecular_function
109.935	175.078	0.62792	-0.671348	ENSMUST00000082863	Gm24357	predicted gene, 24357	ENSMUST00000082863	ENSEMBL	ncrna:known chromosome:GRCm38:9:15315522:15315595:1 gene:ENSMUSG00000064797 gene_biotype:snoRNA transcript_biotype:snoRNA	TRUE	---	---	Q9D4V4	chr9	---	---	---	---	---	---
10.5129	16.7375	0.628105	-0.670923	ENSMUST00000116614	Gm4907	predicted gene 4907	ENSMUST00000116614	ENSEMBL	havana:novel chromosome:GRCm38:X:23882553:23907607:1 gene:ENSMUSG00000068113 gene_biotype:protein_coding transcript_biotype:protein_coding	TRUE	236749	Mm.296422	B1AXB9	chrX	GO:0008150 // GO:0042127	biological_process // regulation of cell proliferation	GO:0005575	cellular_component	GO:0046872 // GO:0003674 // GO:0008270	metal ion binding // molecular_function // zinc ion binding
237.9	378.349	0.628784	-0.669363	NM_021880	Prkar1a	protein kinase, cAMP dependent regulatory, type I, alpha	NM_021880	RefSeq	Mus musculus protein kinase, cAMP dependent regulatory, type I, alpha (Prkar1a), mRNA.	FALSE	19084	Mm.30039	Q9DBC7	chr11	GO:0001707 // GO:0001932 // GO:0006468 // GO:0006469 // GO:0007507 // GO:0008283 // GO:0009887 // GO:0016310 // GO:0045214 // GO:0045859 // GO:0045859 // GO:0060038 // GO:2000480 // GO:0007143 // GO:0045835 // GO:0045859 // GO:2000480	mesoderm formation // regulation of protein phosphorylation // protein phosphorylation // negative regulation of protein kinase activity // heart development // cell proliferation // organ morphogenesis // phosphorylation // sarcomere organization // regulation of protein kinase activity // regulation of protein kinase activity // cardiac muscle cell proliferation // negative regulation of cAMP-d…	GO:0005737 // GO:0005737 // GO:0005886 // GO:0005952 // GO:0016020 // GO:0031588 // GO:0031594 // GO:0043234 // GO:0005737 // GO:0005952 // GO:0031588 // GO:0043234	cytoplasm // cytoplasm // plasma membrane // cAMP-dependent protein kinase complex // membrane // AMP-activated protein kinase complex // neuromuscular junction // protein complex // cytoplasm // cAMP-dependent protein kinase complex // AMP-activated protein kinase complex // protein complex	GO:0000166 // GO:0004862 // GO:0005515 // GO:0008603 // GO:0008603 // GO:0008603 // GO:0008603 // GO:0016301 // GO:0016740 // GO:0030552 // GO:0031625 // GO:0034236 // GO:0004862 // GO:0008603 // GO:0030552 // GO:0031625 // GO:0034236	nucleotide binding // cAMP-dependent protein kinase inhibitor activity // protein binding // cAMP-dependent protein kinase regulator activity // cAMP-dependent protein kinase regulator activity // cAMP-dependent protein kinase regulator activity // cAMP-dependent protein kinase regulator activity // kinase activity // transferase activity // cAMP binding // ubiquitin protein ligase binding // pro…
64.5696	102.689	0.628784	-0.669363	NM_001142957	Zfp955b	zinc finger protein 955B	NM_001142957	RefSeq	Mus musculus zinc finger protein 955B (Zfp955b), mRNA.	FALSE	100043468	Mm.276296	L7N232	chr17	GO:0006355 // GO:0008150	regulation of transcription, DNA-templated // biological_process	GO:0005575 // GO:0005622	cellular_component // intracellular	GO:0046872 // GO:0003674 // GO:0003676	metal ion binding // molecular_function // nucleic acid binding
100.786	159.972	0.630022	-0.666526	NM_015740	Bloc1s1	biogenesis of lysosomal organelles complex-1, subunit 1	NM_015740	RefSeq	Mus musculus biogenesis of lysosomal organelles complex-1, subunit 1 (Bloc1s1), mRNA.	TRUE	14533	Mm.30118	O55102	chr10	GO:0008089 // GO:0009060 // GO:0018394 // GO:0031175 // GO:0048490 // GO:0009060 // GO:0018394	anterograde axon cargo transport // aerobic respiration // peptidyl-lysine acetylation // neuron projection development // anterograde synaptic vesicle transport // aerobic respiration // peptidyl-lysine acetylation	GO:0005615 // GO:0005622 // GO:0005623 // GO:0005737 // GO:0005739 // GO:0005758 // GO:0005758 // GO:0005759 // GO:0005759 // GO:0005829 // GO:0005829 // GO:0031083 // GO:0031083 // GO:0005739 // GO:0005758 // GO:0005759 // GO:0005829	extracellular space // intracellular // cell // cytoplasm // mitochondrion // mitochondrial intermembrane space // mitochondrial intermembrane space // mitochondrial matrix // mitochondrial matrix // cytosol // cytosol // BLOC-1 complex // BLOC-1 complex // mitochondrion // mitochondrial intermembrane space // mitochondrial matrix // cytosol	GO:0005515	protein binding
29.1651	46.2841	0.630131	-0.666277	NM_025623	Nipsnap3b	nipsnap homolog 3B (C. elegans)	NM_025623	RefSeq	Mus musculus nipsnap homolog 3B (C. elegans) (Nipsnap3b), mRNA.	TRUE	66536	Mm.38244	Q9CQE1	chr4	GO:0008150	biological_process	GO:0005634 // GO:0005737 // GO:0005739 // GO:0005739 // GO:0005829	nucleus // cytoplasm // mitochondrion // mitochondrion // cytosol	GO:0003674	molecular_function
5.83805	9.26028	0.63044	-0.665569	ENSMUST00000150084	Gm16344	predicted gene 16344	ENSMUST00000150084	ENSEMBL	havana:known chromosome:GRCm38:18:32021740:32026610:1 gene:ENSMUSG00000084824 gene_biotype:antisense transcript_biotype:antisense	TRUE	---	Mm.452810	---	chr18	---	---	---	---	---	---
44.148	70.024	0.63047	-0.665501	---	---	---	---	---	---	---	---	---	---	chr11	---	---	---	---	---	---
10.2744	16.2903	0.630709	-0.664953	NM_177546	Pcyt1b	phosphate cytidylyltransferase 1, choline, beta isoform	NM_177546	RefSeq	Mus musculus phosphate cytidylyltransferase 1, choline, beta isoform (Pcyt1b), transcript variant 2, mRNA.	TRUE	236899	Mm.166467	Q811Q9	chrX	GO:0001541 // GO:0006629 // GO:0007283 // GO:0008654 // GO:0009058 // GO:0006656 // GO:0006657	ovarian follicle development // lipid metabolic process // spermatogenesis // phospholipid biosynthetic process // biosynthetic process // phosphatidylcholine biosynthetic process // CDP-choline pathway	GO:0005783	endoplasmic reticulum	GO:0003824 // GO:0004105 // GO:0016740 // GO:0016779	catalytic activity // choline-phosphate cytidylyltransferase activity // transferase activity // nucleotidyltransferase activity
44.5419	70.5685	0.631186	-0.663862	NM_025904	Yae1d1	Yae1 domain containing 1	NM_025904	RefSeq	Mus musculus Yae1 domain containing 1 (Yae1d1), mRNA.	FALSE	67008	Mm.252918	Q5XK20	chr13	GO:0008150	biological_process	GO:0005575	cellular_component	GO:0003674	molecular_function
24.8734	39.3968	0.631355	-0.663476	NM_028314	2700097O09Rik	RIKEN cDNA 2700097O09 gene	NM_028314	RefSeq	Mus musculus RIKEN cDNA 2700097O09 gene (2700097O09Rik), transcript variant 1, mRNA.	FALSE	72658	Mm.434380	Q6PGK3	chr12	GO:0008150	biological_process	GO:0005575	cellular_component	GO:0003674	molecular_function
5.7329	9.08016	0.631366	-0.663452	NM_001104639	Vmn2r24	vomeronasal 2, receptor 24	NM_001104639	RefSeq	Mus musculus vomeronasal 2, receptor 24 (Vmn2r24), mRNA.	TRUE	243628	Mm.469873	D3YUI0	chr6	GO:0007165 // GO:0007186 // GO:0008150	signal transduction // G-protein coupled receptor signaling pathway // biological_process	GO:0005886 // GO:0016020 // GO:0016021 // GO:0005575	plasma membrane // membrane // integral component of membrane // cellular_component	GO:0004871 // GO:0004930 // GO:0003674	signal transducer activity // G-protein coupled receptor activity // molecular_function
96.9071	153.449	0.631525	-0.663089	NM_025443	Pno1	partner of NOB1 homolog (S. cerevisiae)	NM_025443	RefSeq	Mus musculus partner of NOB1 homolog (S. cerevisiae) (Pno1), mRNA.	FALSE	66249	Mm.27831	Q9CPS7	chr11	GO:0008150	biological_process	GO:0005634 // GO:0005730 // GO:0005634 // GO:0005730 // GO:0005730	nucleus // nucleolus // nucleus // nucleolus // nucleolus	GO:0003723 // GO:0044822	RNA binding // poly(A) RNA binding
280.557	444.095	0.63175	-0.662575	NM_010431	Hif1a	hypoxia inducible factor 1, alpha subunit	NM_010431	RefSeq	Mus musculus hypoxia inducible factor 1, alpha subunit (Hif1a), mRNA.	FALSE	15251	Mm.3879	Q61221	chr12	GO:0001525 // GO:0001568 // GO:0001666 // GO:0001666 // GO:0001666 // GO:0001666 // GO:0001755 // GO:0001837 // GO:0001892 // GO:0001892 // GO:0001922 // GO:0001944 // GO:0001947 // GO:0002052 // GO:0002248 // GO:0003151 // GO:0003208 // GO:0006089 // GO:0006110 // GO:0006351 // GO:0006355 // GO:0006355 // GO:0006357 // GO:0006366 // GO:0006879 // GO:0007165 // GO:0007595 // GO:0008284 // GO:0008…	angiogenesis // blood vessel development // response to hypoxia // response to hypoxia // response to hypoxia // response to hypoxia // neural crest cell migration // epithelial to mesenchymal transition // embryonic placenta development // embryonic placenta development // B-1 B cell homeostasis // vasculature development // heart looping // positive regulation of neuroblast proliferation // con…	GO:0005634 // GO:0005634 // GO:0005667 // GO:0005730 // GO:0005737 // GO:0031514 // GO:0005634 // GO:0005634 // GO:0005667 // GO:0005730 // GO:0005737 // GO:0005829	nucleus // nucleus // transcription factor complex // nucleolus // cytoplasm // motile cilium // nucleus // nucleus // transcription factor complex // nucleolus // cytoplasm // cytosol	GO:0000989 // GO:0001076 // GO:0001077 // GO:0003677 // GO:0003677 // GO:0003700 // GO:0003700 // GO:0003705 // GO:0004871 // GO:0005515 // GO:0008134 // GO:0019899 // GO:0019901 // GO:0031625 // GO:0032403 // GO:0035035 // GO:0035257 // GO:0042826 // GO:0043565 // GO:0043565 // GO:0044212 // GO:0046982 // GO:0046983 // GO:0051879 // GO:0000989 // GO:0003677 // GO:0003700 // GO:0003700 // GO:0003…	transcription factor binding transcription factor activity // RNA polymerase II transcription factor binding transcription factor activity // RNA polymerase II core promoter proximal region sequence-specific DNA binding transcription factor activity involved in positive regulation of transcription // DNA binding // DNA binding // sequence-specific DNA binding transcription factor activity // sequ…
8.17808	12.9388	0.632061	-0.661863	NM_001011527	Olfr503	olfactory receptor 503	NM_001011527	RefSeq	Mus musculus olfactory receptor 503 (Olfr503), mRNA.	TRUE	259143	Mm.377864	Q7TRU8	chr7	GO:0007165 // GO:0007186 // GO:0007608 // GO:0050896 // GO:0050911 // GO:0007186 // GO:0007186 // GO:0007608 // GO:0007608 // GO:0050911 // GO:0050911	signal transduction // G-protein coupled receptor signaling pathway // sensory perception of smell // response to stimulus // detection of chemical stimulus involved in sensory perception of smell // G-protein coupled receptor signaling pathway // G-protein coupled receptor signaling pathway // sensory perception of smell // sensory perception of smell // detection of chemical stimulus involved i…	GO:0005886 // GO:0016020 // GO:0016021 // GO:0016021 // GO:0016021	plasma membrane // membrane // integral component of membrane // integral component of membrane // integral component of membrane	GO:0004871 // GO:0004930 // GO:0004984 // GO:0004984 // GO:0004984	signal transducer activity // G-protein coupled receptor activity // olfactory receptor activity // olfactory receptor activity // olfactory receptor activity
7.59295	12.0114	0.632146	-0.66167	NM_001029935	Trim38	tripartite motif-containing 38	NM_001029935	RefSeq	Mus musculus tripartite motif-containing 38 (Trim38), mRNA.	FALSE	214158	Mm.314151	B9EKD3	chr13	GO:0007165 // GO:0032648 // GO:0032648 // GO:0043123 // GO:0043161 // GO:0043161 // GO:0045070 // GO:0045070 // GO:0046598 // GO:0050687 // GO:0051091 // GO:0051092 // GO:0070936 // GO:0070936 // GO:0007165 // GO:0043123	signal transduction // regulation of interferon-beta production // regulation of interferon-beta production // positive regulation of I-kappaB kinase/NF-kappaB signaling // proteasome-mediated ubiquitin-dependent protein catabolic process // proteasome-mediated ubiquitin-dependent protein catabolic process // positive regulation of viral genome replication // positive regulation of viral genome r…	GO:0005575 // GO:0005622	cellular_component // intracellular	GO:0004871 // GO:0005515 // GO:0046872 // GO:0008270 // GO:0004871	signal transducer activity // protein binding // metal ion binding // zinc ion binding // signal transducer activity
13.0579	20.6509	0.632319	-0.661276	NM_001253782	Prlr	prolactin receptor	NM_001253782	RefSeq	Mus musculus prolactin receptor (Prlr), transcript variant 3, mRNA.	FALSE	19116	Mm.10516	Q08501	chr15	GO:0007171 // GO:0007259 // GO:0007595 // GO:0007595 // GO:0030155 // GO:0030856 // GO:0038161 // GO:0038161 // GO:0060644 // GO:0060736 // GO:0060749 // GO:0060749 // GO:0061180 // GO:0019221 // GO:0038161	activation of transmembrane receptor protein tyrosine kinase activity // JAK-STAT cascade // lactation // lactation // regulation of cell adhesion // regulation of epithelial cell differentiation // prolactin signaling pathway // prolactin signaling pathway // mammary gland epithelial cell differentiation // prostate gland growth // mammary gland alveolus development // mammary gland alveolus dev…	GO:0005622 // GO:0009986 // GO:0016020 // GO:0016021	intracellular // cell surface // membrane // integral component of membrane	GO:0004896 // GO:0004925 // GO:0004925 // GO:0004925 // GO:0005515 // GO:0017046 // GO:0019901 // GO:0046872	cytokine receptor activity // prolactin receptor activity // prolactin receptor activity // prolactin receptor activity // protein binding // peptide hormone binding // protein kinase binding // metal ion binding
37.3405	59.0472	0.632384	-0.661127	NM_181588	Cmbl	carboxymethylenebutenolidase-like (Pseudomonas)	NM_181588	RefSeq	Mus musculus carboxymethylenebutenolidase-like (Pseudomonas) (Cmbl), mRNA.	FALSE	69574	Mm.28108	Q8R1G2	chr15	GO:0008150 // GO:0008152	biological_process // metabolic process	GO:0005737 // GO:0070062 // GO:0005829	cytoplasm // extracellular vesicular exosome // cytosol	GO:0004518 // GO:0016787 // GO:0042578 // GO:0043765 // GO:0044824 // GO:0003674	nuclease activity // hydrolase activity // phosphoric ester hydrolase activity // T/G mismatch-specific endonuclease activity // retroviral 3' processing activity // molecular_function
5.26345	8.32167	0.632499	-0.660865	ENSMUST00000083322	Gm23972	predicted gene, 23972	ENSMUST00000083322	ENSEMBL	ncrna:known chromosome:GRCm38:13:39858863:39859027:-1 gene:ENSMUSG00000065256 gene_biotype:snRNA transcript_biotype:snRNA	FALSE	---	---	---	chr13	---	---	---	---	---	---
10.4702	16.5532	0.632519	-0.660819	ENSMUST00000182274	Gm4535	predicted gene 4535	ENSMUST00000182274	ENSEMBL	havana:known chromosome:GRCm38:7:141406637:141407194:1 gene:ENSMUSG00000091083 gene_biotype:pseudogene transcript_biotype:processed_pseudogene	TRUE	---	---	---	chr7	---	---	---	---	---	---
25.0825	39.6224	0.633039	-0.659634	NR_108053	Gsdmcl2	gasdermin C-like 2	NR_108053	RefSeq	Mus musculus gasdermin C-like 2 (Gsdmcl2), non-coding RNA.	FALSE	665769	Mm.290602	J3QPF0	chr15	---	---	---	---	---	---
14.0185	22.1392	0.6332	-0.659266	NM_181589	Ckap2l	cytoskeleton associated protein 2-like	NM_181589	RefSeq	Mus musculus cytoskeleton associated protein 2-like (Ckap2l), mRNA.	TRUE	70466	Mm.491209	Q7TS74	chr2	GO:0008150	biological_process	GO:0005737 // GO:0005813 // GO:0005856 // GO:0000922 // GO:0005813	cytoplasm // centrosome // cytoskeleton // spindle pole // centrosome	GO:0003674	molecular_function
11.0631	17.4668	0.633381	-0.658854	ENSMUST00000083860	Gm25514	predicted gene, 25514	ENSMUST00000083860	ENSEMBL	ncrna:known chromosome:GRCm38:2:116968039:116968173:-1 gene:ENSMUSG00000065794 gene_biotype:snRNA transcript_biotype:snRNA	TRUE	---	---	---	chr2	---	---	---	---	---	---
41.1779	65.0005	0.633501	-0.658581	ENSMUST00000031420	Gpn3	GPN-loop GTPase 3	ENSMUST00000031420	ENSEMBL	ensembl_havana_transcript:known chromosome:GRCm38:5:122372451:122382902:1 gene:ENSMUSG00000029464 gene_biotype:protein_coding transcript_biotype:protein_coding	TRUE	68080	Mm.266328 // Mm.399729 // Mm.403823 // Mm.406035 // Mm.415984 // Mm.415994 // Mm.491551	Q9D3W4	chr5	GO:0008150	biological_process	GO:0043234 // GO:0043234	protein complex // protein complex	GO:0000166 // GO:0005525 // GO:0003674	nucleotide binding // GTP binding // molecular_function
373.849	590.118	0.633516	-0.658548	NM_009976	Cst3	cystatin C	NM_009976	RefSeq	Mus musculus cystatin C (Cst3), mRNA.	TRUE	13010	Mm.4263	P21460	chr2	GO:0006952 // GO:0006979 // GO:0008284 // GO:0010466 // GO:0010951 // GO:0043067 // GO:0043206 // GO:0045740 // GO:0045861 // GO:0060311 // GO:0060548 // GO:0001654 // GO:0001666 // GO:0001775 // GO:0006915 // GO:0006979 // GO:0007420 // GO:0007431 // GO:0007566 // GO:0008284 // GO:0008584 // GO:0009636 // GO:0009743 // GO:0010035 // GO:0010466 // GO:0010951 // GO:0014070 // GO:0031667 // GO:0032…	defense response // response to oxidative stress // positive regulation of cell proliferation // negative regulation of peptidase activity // negative regulation of endopeptidase activity // regulation of programmed cell death // extracellular fibril organization // positive regulation of DNA replication // negative regulation of proteolysis // negative regulation of elastin catabolic process // …	GO:0005576 // GO:0005604 // GO:0005615 // GO:0005737 // GO:0005764 // GO:0005771 // GO:0005783 // GO:0030424 // GO:0031965 // GO:0031982 // GO:0042995 // GO:0043025 // GO:0043292 // GO:0048471 // GO:0070062 // GO:0005576 // GO:0005604 // GO:0005615 // GO:0005737 // GO:0005764 // GO:0005771 // GO:0005783 // GO:0031965 // GO:0031982 // GO:0042995 // GO:0043025 // GO:0043292 // GO:0048471	extracellular region // basement membrane // extracellular space // cytoplasm // lysosome // multivesicular body // endoplasmic reticulum // axon // nuclear membrane // vesicle // cell projection // neuronal cell body // contractile fiber // perinuclear region of cytoplasm // extracellular vesicular exosome // extracellular region // basement membrane // extracellular space // cytoplasm // lysoso…	GO:0001540 // GO:0002020 // GO:0004866 // GO:0004869 // GO:0030414 // GO:0002020 // GO:0004869 // GO:0030414	beta-amyloid binding // protease binding // endopeptidase inhibitor activity // cysteine-type endopeptidase inhibitor activity // peptidase inhibitor activity // protease binding // cysteine-type endopeptidase inhibitor activity // peptidase inhibitor activity
14.4758	22.8497	0.633524	-0.658529	ENSMUST00000083837	n-R5s54	nuclear encoded rRNA 5S 54	ENSMUST00000083837	ENSEMBL	ncrna:known chromosome:GRCm38:13:52964621:52964732:-1 gene:ENSMUSG00000065771 gene_biotype:rRNA transcript_biotype:rRNA	FALSE	---	---	---	chr13	---	---	---	---	---	---
16.2105	25.5879	0.633524	-0.658529	---	---	---	---	---	---	---	---	---	---	chr13	---	---	---	---	---	---
3.59475	5.66931	0.634072	-0.657281	ENSMUST00000158469	Gm25659	predicted gene, 25659	ENSMUST00000158469	ENSEMBL	ncrna:known chromosome:GRCm38:19:50812324:50812360:1 gene:ENSMUSG00000089094 gene_biotype:rRNA transcript_biotype:rRNA	TRUE	---	---	---	chr19	---	---	---	---	---	---
61.1285	96.3771	0.634264	-0.656845	NM_010424	Hfe	hemochromatosis	NM_010424	RefSeq	Mus musculus hemochromatosis (Hfe), mRNA.	FALSE	15216	Mm.2681	P70387	chr13	GO:0001916 // GO:0002376 // GO:0002474 // GO:0006955 // GO:0019882 // GO:0042446 // GO:0055072 // GO:0060586 // GO:0097459 // GO:0097459 // GO:0007565 // GO:0010106 // GO:0019882 // GO:0019882 // GO:0097459	positive regulation of T cell mediated cytotoxicity // immune system process // antigen processing and presentation of peptide antigen via MHC class I // immune response // antigen processing and presentation // hormone biosynthetic process // iron ion homeostasis // multicellular organismal iron ion homeostasis // iron ion import into cell // iron ion import into cell // female pregnancy // cell…	GO:0005769 // GO:0005886 // GO:0016020 // GO:0016021 // GO:0031410 // GO:0042612 // GO:0045177 // GO:0045178 // GO:0048471 // GO:0055037 // GO:0005769 // GO:0005886 // GO:0031410 // GO:0045177 // GO:0045178 // GO:0048471 // GO:0055037	early endosome // plasma membrane // membrane // integral component of membrane // cytoplasmic vesicle // MHC class I protein complex // apical part of cell // basal part of cell // perinuclear region of cytoplasm // recycling endosome // early endosome // plasma membrane // cytoplasmic vesicle // apical part of cell // basal part of cell // perinuclear region of cytoplasm // recycling endosome	GO:0003823 // GO:0005102 // GO:0042605 // GO:0003823 // GO:0005102 // GO:0005102	antigen binding // receptor binding // peptide antigen binding // antigen binding // receptor binding // receptor binding
75.263	118.636	0.6344	-0.656534	NM_028053	Tmem38b	transmembrane protein 38B	NM_028053	RefSeq	Mus musculus transmembrane protein 38B (Tmem38b), mRNA.	TRUE	52076	Mm.27184	Q9DAV9	chr4	GO:0006810 // GO:0006811 // GO:0006813 // GO:0015672 // GO:0071805	transport // ion transport // potassium ion transport // monovalent inorganic cation transport // potassium ion transmembrane transport	GO:0005634 // GO:0005783 // GO:0016020 // GO:0016021 // GO:0005789	nucleus // endoplasmic reticulum // membrane // integral component of membrane // endoplasmic reticulum membrane	GO:0005261 // GO:0005267	cation channel activity // potassium channel activity
11.1682	17.6008	0.63453	-0.656239	ENSMUST00000083171	Gm26130	predicted gene, 26130	ENSMUST00000083171	ENSEMBL	ncrna:known chromosome:GRCm38:17:12919585:12919722:1 gene:ENSMUSG00000065105 gene_biotype:snoRNA transcript_biotype:snoRNA	FALSE	---	---	P11983	chr17	---	---	---	---	---	---
15.6652	24.6879	0.63453	-0.656239	NM_201355	Nat14	N-acetyltransferase 14	NM_201355	RefSeq	Mus musculus N-acetyltransferase 14 (Nat14), mRNA.	TRUE	269854	Mm.42652	Q8BVG8	chr7	GO:0006351 // GO:0006355 // GO:0008150	transcription, DNA-templated // regulation of transcription, DNA-templated // biological_process	GO:0016020 // GO:0016021 // GO:0005575	membrane // integral component of membrane // cellular_component	GO:0003677 // GO:0004147 // GO:0004772 // GO:0008080 // GO:0008374 // GO:0008951 // GO:0016406 // GO:0016407 // GO:0016408 // GO:0016409 // GO:0016410 // GO:0016411 // GO:0016412 // GO:0016413 // GO:0016414 // GO:0016415 // GO:0016416 // GO:0016417 // GO:0016418 // GO:0016419 // GO:0016420 // GO:0016454 // GO:0016740 // GO:0016746 // GO:0016748 // GO:0016749 // GO:0016750 // GO:0016751 // GO:0016…	DNA binding // dihydrolipoamide branched chain acyltransferase activity // sterol O-acyltransferase activity // N-acetyltransferase activity // O-acyltransferase activity // palmitoleoyl [acyl-carrier-protein]-dependent acyltransferase activity // carnitine O-acyltransferase activity // acetyltransferase activity // C-acyltransferase activity // palmitoyltransferase activity // N-acyltransferase …
4.17802	6.58443	0.63453	-0.656239	NM_001164329	Gm6904	predicted gene 6904	NM_001164329	RefSeq	Mus musculus predicted gene 6904 (Gm6904), mRNA.	FALSE	628693	Mm.479519	E9PVF1	chr14	GO:0008150	biological_process	GO:0005575	cellular_component	GO:0046872 // GO:0003674 // GO:0008270	metal ion binding // molecular_function // zinc ion binding
28.8457	45.4587	0.634547	-0.656202	ENSMUST00000083123	Gm25703	predicted gene, 25703	ENSMUST00000083123	ENSEMBL	ncrna:known chromosome:GRCm38:2:129315329:129315479:-1 gene:ENSMUSG00000065057 gene_biotype:snRNA transcript_biotype:snRNA	TRUE	---	---	---	chr2	---	---	---	---	---	---
36.9881	58.2888	0.634567	-0.656156	ENSMUST00000083112	Gm25632	predicted gene, 25632	ENSMUST00000083112	ENSEMBL	ncrna:known chromosome:GRCm38:2:32225653:32225737:1 gene:ENSMUSG00000094251 gene_biotype:snoRNA transcript_biotype:snoRNA	TRUE	---	---	---	chr2	---	---	---	---	---	---
36.9881	58.2888	0.634567	-0.656156	ENSMUST00000083112	Gm25632	predicted gene, 25632	ENSMUST00000083112	ENSEMBL	ncrna:known chromosome:GRCm38:2:32225653:32225737:1 gene:ENSMUSG00000094251 gene_biotype:snoRNA transcript_biotype:snoRNA	TRUE	---	---	---	chr2	---	---	---	---	---	---
8.3219	13.1141	0.634575	-0.656138	ENSMUST00000075226	Gm10112	predicted pseudogene 10112	ENSMUST00000075226	ENSEMBL	ensembl:known chromosome:GRCm38:X:111168340:111168693:1 gene:ENSMUSG00000062226 gene_biotype:protein_coding transcript_biotype:protein_coding	TRUE	---	---	D3YWP5	chrX	---	---	---	---	GO:0003723	RNA binding
59.9507	94.4582	0.63468	-0.655899	NM_018867	Cpxm2	carboxypeptidase X 2 (M14 family)	NM_018867	RefSeq	Mus musculus carboxypeptidase X 2 (M14 family) (Cpxm2), mRNA.	TRUE	55987	Mm.471654	Q9D2L5	chr7	GO:0006508 // GO:0007155	proteolysis // cell adhesion	GO:0005576 // GO:0005615 // GO:0031012 // GO:0031012	extracellular region // extracellular space // extracellular matrix // extracellular matrix	GO:0004180 // GO:0004181 // GO:0008270	carboxypeptidase activity // metallocarboxypeptidase activity // zinc ion binding
3.84105	6.05195	0.63468	-0.655899	ENSMUST00000104525	Gm25728	predicted gene, 25728	ENSMUST00000104525	ENSEMBL	ncrna:known chromosome:GRCm38:X:9532511:9532669:-1 gene:ENSMUSG00000077713 gene_biotype:snRNA transcript_biotype:snRNA	TRUE	---	---	---	chrX	---	---	---	---	---	---
4.52506	7.12967	0.63468	-0.655898	ENSMUST00000158887	Gm26287	predicted gene, 26287	ENSMUST00000158887	ENSEMBL	ncrna:known chromosome:GRCm38:1:59704258:59704338:1 gene:ENSMUSG00000089512 gene_biotype:snoRNA transcript_biotype:snoRNA	FALSE	---	---	---	chr1	---	---	---	---	---	---
16.7628	26.409	0.634739	-0.655765	NM_133879	Zbtb48	zinc finger and BTB domain containing 48	NM_133879	RefSeq	Mus musculus zinc finger and BTB domain containing 48 (Zbtb48), mRNA.	TRUE	100090	Mm.24661	Q1H9T6	chr4	GO:0006351 // GO:0006355 // GO:0008150	transcription, DNA-templated // regulation of transcription, DNA-templated // biological_process	GO:0005634 // GO:0005737 // GO:0005634 // GO:0005737	nucleus // cytoplasm // nucleus // cytoplasm	GO:0003676 // GO:0003677 // GO:0046872	nucleic acid binding // DNA binding // metal ion binding
142.623	224.438	0.635468	-0.654109	NM_001077694	Dysf	dysferlin	NM_001077694	RefSeq	Mus musculus dysferlin (Dysf), transcript variant 2, mRNA.	TRUE	26903	Mm.220982	Q9ESD7	chr6	GO:0001778 // GO:0001778 // GO:0006906	plasma membrane repair // plasma membrane repair // vesicle fusion	GO:0005737 // GO:0005886 // GO:0016020 // GO:0016021 // GO:0030027 // GO:0030315 // GO:0030315 // GO:0031410 // GO:0042383 // GO:0042383 // GO:0070062 // GO:0005886 // GO:0005886 // GO:0030659 // GO:0031410 // GO:0042383	cytoplasm // plasma membrane // membrane // integral component of membrane // lamellipodium // T-tubule // T-tubule // cytoplasmic vesicle // sarcolemma // sarcolemma // extracellular vesicular exosome // plasma membrane // plasma membrane // cytoplasmic vesicle membrane // cytoplasmic vesicle // sarcolemma	GO:0005509 // GO:0005515 // GO:0005543 // GO:0005544 // GO:0008289 // GO:0046872 // GO:0005509 // GO:0005543 // GO:0005544	calcium ion binding // protein binding // phospholipid binding // calcium-dependent phospholipid binding // lipid binding // metal ion binding // calcium ion binding // phospholipid binding // calcium-dependent phospholipid binding
5.35608	8.42498	0.635738	-0.653497	ENSMUST00000157503	Gm25720	predicted gene, 25720	ENSMUST00000157503	ENSEMBL	ncrna:known chromosome:GRCm38:15:76214101:76214205:-1 gene:ENSMUSG00000088128 gene_biotype:snRNA transcript_biotype:snRNA	FALSE	---	---	---	chr15	---	---	---	---	---	---
139.036	218.693	0.63576	-0.653446	NM_015756	Shroom3	shroom family member 3	NM_015756	RefSeq	Mus musculus shroom family member 3 (Shroom3), transcript variant 1, mRNA.	TRUE	27428	Mm.46014	Q9QXN0	chr5	GO:0000902 // GO:0001843 // GO:0002066 // GO:0007275 // GO:0007389 // GO:0008360 // GO:0030036 // GO:0000902 // GO:0008360 // GO:0043482 // GO:0045176	cell morphogenesis // neural tube closure // columnar/cuboidal epithelial cell development // multicellular organismal development // pattern specification process // regulation of cell shape // actin cytoskeleton organization // cell morphogenesis // regulation of cell shape // cellular pigment accumulation // apical protein localization	GO:0005737 // GO:0005856 // GO:0005874 // GO:0005912 // GO:0016324 // GO:0030054 // GO:0043296 // GO:0045177 // GO:0005856 // GO:0005912	cytoplasm // cytoskeleton // microtubule // adherens junction // apical plasma membrane // cell junction // apical junction complex // apical part of cell // cytoskeleton // adherens junction	GO:0003779 // GO:0003779	actin binding // actin binding
7.79242	12.2563	0.635791	-0.653375	ENSMUST00000120734	Gm5934	predicted gene 5934	ENSMUST00000120734	ENSEMBL	ensembl_havana_transcript:novel chromosome:GRCm38:X:24474308:24500760:-1 gene:ENSMUSG00000084063 gene_biotype:protein_coding transcript_biotype:protein_coding	TRUE	546272	Mm.373369	D3Z4U6	chrX	GO:0008150	biological_process	GO:0005575	cellular_component	GO:0003674	molecular_function
39.0379	61.3966	0.635831	-0.653285	ENSMUST00000034564	2310030G06Rik	RIKEN cDNA 2310030G06 gene	ENSMUST00000034564	ENSEMBL	ensembl:known chromosome:GRCm38:9:50739691:50746521:-1 gene:ENSMUSG00000032062 gene_biotype:protein_coding transcript_biotype:protein_coding	TRUE	66952	Mm.273375	Q9D8L0	chr9	GO:0008150	biological_process	GO:0070062 // GO:0005575	extracellular vesicular exosome // cellular_component	GO:0003674	molecular_function
30.4868	47.9365	0.635983	-0.65294	XR_386506	Tmem216	transmembrane protein 216	XR_386506	RefSeq	PREDICTED: Mus musculus transmembrane protein 216 (Tmem216), transcript variant X5, misc_RNA.	TRUE	68642	Mm.31236	Q9CQC4	chr19	GO:0030030 // GO:0042384 // GO:0060271 // GO:0042384 // GO:0042384	cell projection organization // cilium assembly // cilium morphogenesis // cilium assembly // cilium assembly	GO:0005737 // GO:0005856 // GO:0005929 // GO:0016020 // GO:0016021 // GO:0035869 // GO:0036038 // GO:0042995 // GO:0005929 // GO:0005929	cytoplasm // cytoskeleton // cilium // membrane // integral component of membrane // ciliary transition zone // TCTN-B9D complex // cell projection // cilium // cilium	GO:0003674	molecular_function
36.3671	57.1803	0.636007	-0.652885	NM_001081412	Bcr	breakpoint cluster region	NM_001081412	RefSeq	Mus musculus breakpoint cluster region (Bcr), mRNA.	FALSE	110279	Mm.333722	Q6PAJ1	chr10	GO:0006468 // GO:0007165 // GO:0007420 // GO:0016310 // GO:0030036 // GO:0030336 // GO:0032496 // GO:0032855 // GO:0035023 // GO:0035556 // GO:0042472 // GO:0043314 // GO:0043547 // GO:0046777 // GO:0048008 // GO:0050728 // GO:0050766 // GO:0050885 // GO:0051726 // GO:0032321 // GO:0043547 // GO:0043547 // GO:0046777 // GO:0048008	protein phosphorylation // signal transduction // brain development // phosphorylation // actin cytoskeleton organization // negative regulation of cell migration // response to lipopolysaccharide // positive regulation of Rac GTPase activity // regulation of Rho protein signal transduction // intracellular signal transduction // inner ear morphogenesis // negative regulation of neutrophil degran…	GO:0005622 // GO:0005737 // GO:0005829 // GO:0005886 // GO:0043234 // GO:0070062 // GO:0005737 // GO:0043234	intracellular // cytoplasm // cytosol // plasma membrane // protein complex // extracellular vesicular exosome // cytoplasm // protein complex	GO:0000166 // GO:0004674 // GO:0005085 // GO:0005089 // GO:0005096 // GO:0005096 // GO:0005515 // GO:0005524 // GO:0016301 // GO:0016740 // GO:0019899 // GO:0030675 // GO:0005096 // GO:0019899	nucleotide binding // protein serine/threonine kinase activity // guanyl-nucleotide exchange factor activity // Rho guanyl-nucleotide exchange factor activity // GTPase activator activity // GTPase activator activity // protein binding // ATP binding // kinase activity // transferase activity // enzyme binding // Rac GTPase activator activity // GTPase activator activity // enzyme binding
5.11328	8.03753	0.636175	-0.652504	ENSMUST00000104282	Gm24789	predicted gene, 24789	ENSMUST00000104282	ENSEMBL	ncrna:known chromosome:GRCm38:15:39040579:39040709:1 gene:ENSMUSG00000077470 gene_biotype:snoRNA transcript_biotype:snoRNA	FALSE	---	Mm.364598	---	chr15	---	---	---	---	---	---
8.34976	13.1224	0.6363	-0.65222	NM_177750	Frmpd3	FERM and PDZ domain containing 3	NM_177750	RefSeq	Mus musculus FERM and PDZ domain containing 3 (Frmpd3), mRNA.	TRUE	245643	Mm.208683	B1AVD7	chrX	GO:0008150	biological_process	GO:0005575 // GO:0005856	cellular_component // cytoskeleton	GO:0003674	molecular_function
1078.02	1693.86	0.636429	-0.651929	NM_030724	Uck2	uridine-cytidine kinase 2	NM_030724	RefSeq	Mus musculus uridine-cytidine kinase 2 (Uck2), mRNA.	FALSE	80914	Mm.280895 // Mm.440156	Q99PM9	chr1	GO:0008152 // GO:0009165 // GO:0016310 // GO:0007631 // GO:0016310 // GO:0044206 // GO:0044211 // GO:0048678 // GO:0071453	metabolic process // nucleotide biosynthetic process // phosphorylation // feeding behavior // phosphorylation // UMP salvage // CTP salvage // response to axon injury // cellular response to oxygen levels	GO:0005829 // GO:0043231 // GO:0005829 // GO:0043231	cytosol // intracellular membrane-bounded organelle // cytosol // intracellular membrane-bounded organelle	GO:0000166 // GO:0004849 // GO:0005515 // GO:0005524 // GO:0016301 // GO:0016740 // GO:0019206 // GO:0019206	nucleotide binding // uridine kinase activity // protein binding // ATP binding // kinase activity // transferase activity // nucleoside kinase activity // nucleoside kinase activity
67.1232	105.416	0.636748	-0.651205	NM_178253	Klhdc1	kelch domain containing 1	NM_178253	RefSeq	Mus musculus kelch domain containing 1 (Klhdc1), mRNA.	FALSE	271005	Mm.180969	Q80YG3	chr12	GO:0008150	biological_process	GO:0005737 // GO:0005737	cytoplasm // cytoplasm	GO:0003674	molecular_function
489.229	768.245	0.636813	-0.651058	ENSMUST00000082922	Gm23444	predicted gene, 23444	ENSMUST00000082922	ENSEMBL	ncrna:known chromosome:GRCm38:11:83271498:83271688:1 gene:ENSMUSG00000064856 gene_biotype:snRNA transcript_biotype:snRNA	FALSE	---	Mm.415507	---	chr1	---	---	---	---	---	---
489.229	768.245	0.636813	-0.651058	ENSMUST00000082922	Gm23444	predicted gene, 23444	ENSMUST00000082922	ENSEMBL	ncrna:known chromosome:GRCm38:11:83271498:83271688:1 gene:ENSMUSG00000064856 gene_biotype:snRNA transcript_biotype:snRNA	FALSE	---	Mm.415507	---	chr1	---	---	---	---	---	---
489.229	768.245	0.636813	-0.651058	ENSMUST00000082922	Gm23444	predicted gene, 23444	ENSMUST00000082922	ENSEMBL	ncrna:known chromosome:GRCm38:11:83271498:83271688:1 gene:ENSMUSG00000064856 gene_biotype:snRNA transcript_biotype:snRNA	FALSE	---	Mm.415507	---	chr1	---	---	---	---	---	---
489.229	768.245	0.636813	-0.651058	ENSMUST00000082922	Gm23444	predicted gene, 23444	ENSMUST00000082922	ENSEMBL	ncrna:known chromosome:GRCm38:11:83271498:83271688:1 gene:ENSMUSG00000064856 gene_biotype:snRNA transcript_biotype:snRNA	FALSE	---	Mm.415507	---	chr11	---	---	---	---	---	---
30.1586	47.356	0.636848	-0.65098	ENSMUST00000077997	Gm16380	predicted pseudogene 16380	ENSMUST00000077997	ENSEMBL	ensembl:known chromosome:GRCm38:9:53884082:53884561:1 gene:ENSMUSG00000059830 gene_biotype:protein_coding transcript_biotype:protein_coding	TRUE	---	---	E9PZU9	chr9	---	---	---	---	---	---
60.5585	95.0898	0.636856	-0.650961	NM_025665	Snrnp27	small nuclear ribonucleoprotein 27 (U4/U6.U5)	NM_025665	RefSeq	Mus musculus small nuclear ribonucleoprotein 27 (U4/U6.U5) (Snrnp27), mRNA.	TRUE	66618	Mm.182650	Q8K194	chr6	GO:0006397 // GO:0008380 // GO:0008150	mRNA processing // RNA splicing // biological_process	GO:0005634 // GO:0005575	nucleus // cellular_component	GO:0003674	molecular_function
4.68852	7.36069	0.636967	-0.650709	---	---	---	---	---	---	---	---	---	---	chr3	---	---	---	---	---	---
7.12067	11.1785	0.636999	-0.650638	ENSMUST00000104035	Gm22271	predicted gene, 22271	ENSMUST00000104035	ENSEMBL	ncrna:known chromosome:GRCm38:19:56277518:56277645:-1 gene:ENSMUSG00000077223 gene_biotype:snoRNA transcript_biotype:snoRNA	TRUE	---	---	---	chr19	---	---	---	---	---	---
44.8497	70.3934	0.63713	-0.650341	ENSMUST00000114664	Mpzl3	myelin protein zero-like 3	ENSMUST00000114664	ENSEMBL	ensembl_havana_transcript:known chromosome:GRCm38:9:45055186:45077436:1 gene:ENSMUSG00000070305 gene_biotype:protein_coding transcript_biotype:protein_coding	TRUE	319742	Mm.49611 // Mm.455871	E9QNF1	chr9	GO:0007155 // GO:0030198 // GO:0042633	cell adhesion // extracellular matrix organization // hair cycle	GO:0016020 // GO:0016021	membrane // integral component of membrane	GO:0005515	protein binding
90.7272	142.296	0.637594	-0.64929	ENSMUST00000136800	Ier3ip1	immediate early response 3 interacting protein 1	ENSMUST00000136800	ENSEMBL	havana:known chromosome:GRCm38:18:76930045:76941605:1 gene:ENSMUSG00000090000 gene_biotype:protein_coding transcript_biotype:processed_transcript	TRUE	66191	Mm.28593	Q9CR20	chr18	GO:2000269 // GO:2000269	regulation of fibroblast apoptotic process // regulation of fibroblast apoptotic process	GO:0005783 // GO:0005794 // GO:0016020 // GO:0016021 // GO:0005783 // GO:0005789	endoplasmic reticulum // Golgi apparatus // membrane // integral component of membrane // endoplasmic reticulum // endoplasmic reticulum membrane	GO:0003674	molecular_function
109.931	172.375	0.637747	-0.648943	NM_026058	Cers4	ceramide synthase 4	NM_026058	RefSeq	Mus musculus ceramide synthase 4 (Cers4), mRNA.	TRUE	67260	Mm.35511	Q9D6J1	chr8	GO:0006355 // GO:0006629 // GO:0030148 // GO:0046513	regulation of transcription, DNA-templated // lipid metabolic process // sphingolipid biosynthetic process // ceramide biosynthetic process	GO:0005634 // GO:0005783 // GO:0016020 // GO:0016021 // GO:0005783 // GO:0005789 // GO:0031965	nucleus // endoplasmic reticulum // membrane // integral component of membrane // endoplasmic reticulum // endoplasmic reticulum membrane // nuclear membrane	GO:0003677 // GO:0003700 // GO:0043565 // GO:0050291	DNA binding // sequence-specific DNA binding transcription factor activity // sequence-specific DNA binding // sphingosine N-acyltransferase activity
47.2478	74.0823	0.637775	-0.648881	ENSMUST00000179494	n-R5s209	nuclear encoded rRNA 5S 209	ENSMUST00000179494	ENSEMBL	ncrna:known chromosome:GRCm38:1:26959103:26959221:-1 gene:ENSMUSG00000095256 gene_biotype:rRNA transcript_biotype:rRNA	FALSE	---	---	---	chr1	---	---	---	---	---	---
22.4914	35.2548	0.637966	-0.648449	NM_001081237	Klhl42	kelch-like 42	NM_001081237	RefSeq	Mus musculus kelch-like 42 (Klhl42), mRNA.	TRUE	232539	Mm.491206	Q8BFQ9	chr6	GO:0000209 // GO:0007049 // GO:0007067 // GO:0032886 // GO:0043161 // GO:0051301 // GO:0000209 // GO:0000209 // GO:0016567 // GO:0032886 // GO:0032886 // GO:0043161 // GO:0043161	protein polyubiquitination // cell cycle // mitotic nuclear division // regulation of microtubule-based process // proteasome-mediated ubiquitin-dependent protein catabolic process // cell division // protein polyubiquitination // protein polyubiquitination // protein ubiquitination // regulation of microtubule-based process // regulation of microtubule-based process // proteasome-mediated ubiqui…	GO:0005737 // GO:0005856 // GO:0031463 // GO:0005819 // GO:0031463 // GO:0031463	cytoplasm // cytoskeleton // Cul3-RING ubiquitin ligase complex // spindle // Cul3-RING ubiquitin ligase complex // Cul3-RING ubiquitin ligase complex	GO:0004842 // GO:0004842	ubiquitin-protein transferase activity // ubiquitin-protein transferase activity
33.7438	52.8851	0.638059	-0.648237	NM_019818	Timm22	translocase of inner mitochondrial membrane 22	NM_019818	RefSeq	Mus musculus translocase of inner mitochondrial membrane 22 (Timm22), transcript variant 1, mRNA.	FALSE	56322	Mm.18803	Q9CQ85	chr11	GO:0006810 // GO:0015031	transport // protein transport	GO:0005739 // GO:0005743 // GO:0016020 // GO:0016021 // GO:0005739	mitochondrion // mitochondrial inner membrane // membrane // integral component of membrane // mitochondrion	GO:0005515	protein binding
98.4988	154.319	0.638281	-0.647736	ENSMUST00000099046	Gm10718	predicted gene 10718	ENSMUST00000099046	ENSEMBL	ensembl:known chromosome:GRCm38:9:3023547:3025218:1 gene:ENSMUSG00000095186 gene_biotype:protein_coding transcript_biotype:protein_coding	TRUE	---	---	D3Z1I7	chr9	GO:0008150	biological_process	GO:0005575	cellular_component	GO:0003674	molecular_function
83.058	130.114	0.638347	-0.647586	---	---	---	---	---	---	---	---	---	---	chr6	---	---	---	---	---	---
5.88239	9.21132	0.638605	-0.647004	NM_011509	Gm3258	predicted gene 3258	NM_011509	RefSeq	Mus musculus predicted gene 3258 (Gm3258), mRNA.	FALSE	100041294	Mm.7821	Q9Z199	chr10	GO:0006351 // GO:0006355 // GO:0008150 // GO:0032786	transcription, DNA-templated // regulation of transcription, DNA-templated // biological_process // positive regulation of DNA-templated transcription, elongation	GO:0005575 // GO:0005634 // GO:0032044	cellular_component // nucleus // DSIF complex	GO:0003674 // GO:0008270 // GO:0046872	molecular_function // zinc ion binding // metal ion binding
7.58307	11.8741	0.638622	-0.646967	XM_006542798	Gm3213	predicted gene 3213	XM_006542798	RefSeq	PREDICTED: Mus musculus predicted gene 3213 (Gm3213), mRNA.	FALSE	100041224	---	---	chr10	---	---	---	---	---	---
39.0462	61.1249	0.638793	-0.646579	NM_145851	Cables2	CDK5 and Abl enzyme substrate 2	NM_145851	RefSeq	Mus musculus CDK5 and Abl enzyme substrate 2 (Cables2), mRNA.	TRUE	252966	Mm.386884	Q8K3M5	chr2	GO:0007049 // GO:0051301 // GO:0051302 // GO:0051726 // GO:0008150 // GO:0045859	cell cycle // cell division // regulation of cell division // regulation of cell cycle // biological_process // regulation of protein kinase activity	GO:0005575	cellular_component	GO:0005515 // GO:0016538	protein binding // cyclin-dependent protein serine/threonine kinase regulator activity
24.1876	37.8607	0.638856	-0.646437	NM_009052	Bex1	brain expressed gene 1	NM_009052	RefSeq	Mus musculus brain expressed gene 1 (Bex1), mRNA.	TRUE	19716	Mm.422943	Q9R224	chrX	GO:0002052 // GO:0007275 // GO:0007399 // GO:0030154 // GO:0045665 // GO:0048011	positive regulation of neuroblast proliferation // multicellular organismal development // nervous system development // cell differentiation // negative regulation of neuron differentiation // neurotrophin TRK receptor signaling pathway	GO:0005634 // GO:0005634 // GO:0005737 // GO:0005737 // GO:0005634 // GO:0005634 // GO:0005737	nucleus // nucleus // cytoplasm // cytoplasm // nucleus // nucleus // cytoplasm	GO:0005515	protein binding
81.48	127.54	0.638856	-0.646437	NM_026029	Glod4	glyoxalase domain containing 4	NM_026029	RefSeq	Mus musculus glyoxalase domain containing 4 (Glod4), mRNA.	FALSE	67201	Mm.482113	Q9CPV4	chr11	GO:0008150	biological_process	GO:0005739 // GO:0005739	mitochondrion // mitochondrion	GO:0003674	molecular_function
17.691	27.6917	0.638857	-0.646436	ENSMUST00000082595	Gm26437	predicted gene, 26437	ENSMUST00000082595	ENSEMBL	ncrna:known chromosome:GRCm38:X:39305377:39305481:-1 gene:ENSMUSG00000064529 gene_biotype:snRNA transcript_biotype:snRNA	TRUE	---	---	---	chrX	---	---	---	---	---	---
9.63833	15.0825	0.639039	-0.646024	NM_146663	Olfr733	olfactory receptor 733	NM_146663	RefSeq	Mus musculus olfactory receptor 733 (Olfr733), mRNA.	FALSE	258657	Mm.377620	Q14AK5	chr14	GO:0007165 // GO:0007186 // GO:0007608 // GO:0050896 // GO:0050911 // GO:0007186 // GO:0007186 // GO:0007608 // GO:0007608 // GO:0050911 // GO:0050911	signal transduction // G-protein coupled receptor signaling pathway // sensory perception of smell // response to stimulus // detection of chemical stimulus involved in sensory perception of smell // G-protein coupled receptor signaling pathway // G-protein coupled receptor signaling pathway // sensory perception of smell // sensory perception of smell // detection of chemical stimulus involved i…	GO:0005886 // GO:0016020 // GO:0016021 // GO:0016021 // GO:0016021	plasma membrane // membrane // integral component of membrane // integral component of membrane // integral component of membrane	GO:0004871 // GO:0004930 // GO:0004984 // GO:0004984 // GO:0004984	signal transducer activity // G-protein coupled receptor activity // olfactory receptor activity // olfactory receptor activity // olfactory receptor activity
44.9871	70.3473	0.6395	-0.644984	NM_028651	Tmtc4	transmembrane and tetratricopeptide repeat containing 4	NM_028651	RefSeq	Mus musculus transmembrane and tetratricopeptide repeat containing 4 (Tmtc4), mRNA.	FALSE	70551	Mm.271988	Q8BG19	chr14	GO:0008150	biological_process	GO:0016020 // GO:0016021 // GO:0005575	membrane // integral component of membrane // cellular_component	GO:0003674	molecular_function
37.8164	59.1244	0.639607	-0.644742	NM_145952	Tbc1d12	TBC1D12: TBC1 domain family, member 12	NM_145952	RefSeq	Mus musculus TBC1D12: TBC1 domain family, member 12 (Tbc1d12), mRNA.	TRUE	209478	Mm.391153	Q6A039	chr19	GO:0032313 // GO:0008150 // GO:0032851 // GO:0043547	regulation of Rab GTPase activity // biological_process // positive regulation of Rab GTPase activity // positive regulation of GTPase activity	GO:0005575	cellular_component	GO:0005096 // GO:0005097 // GO:0003674	GTPase activator activity // Rab GTPase activator activity // molecular_function
74.6809	116.662	0.640149	-0.643521	NM_153778	Atoh8	atonal homolog 8 (Drosophila)	NM_153778	RefSeq	Mus musculus atonal homolog 8 (Drosophila) (Atoh8), mRNA.	TRUE	71093	Mm.87449	Q99NA2	chr6	GO:0006351 // GO:0006355 // GO:0007275 // GO:0007399 // GO:0030154	transcription, DNA-templated // regulation of transcription, DNA-templated // multicellular organismal development // nervous system development // cell differentiation	GO:0005634	nucleus	GO:0003677 // GO:0046983	DNA binding // protein dimerization activity
61.3229	95.7889	0.640188	-0.643433	NM_183426	Sbno2	strawberry notch homolog 2 (Drosophila)	NM_183426	RefSeq	Mus musculus strawberry notch homolog 2 (Drosophila) (Sbno2), mRNA.	FALSE	216161	Mm.262102	Q7TNB8	chr10	GO:0002281 // GO:0002281 // GO:0006351 // GO:0006355 // GO:0030282 // GO:0030316 // GO:0045892 // GO:0045892 // GO:0045944 // GO:0050727 // GO:0050727 // GO:0061430 // GO:0072674 // GO:0072675	macrophage activation involved in immune response // macrophage activation involved in immune response // transcription, DNA-templated // regulation of transcription, DNA-templated // bone mineralization // osteoclast differentiation // negative regulation of transcription, DNA-templated // negative regulation of transcription, DNA-templated // positive regulation of transcription from RNA polyme…	GO:0005575	cellular_component	GO:0005515	protein binding
[truncated: 33,148 more rows]
